# Supplementary material for: A mobile genetic element with unknown function found in distantly related viruses
Source: Virol J. 2013 Apr 25;10:132. doi: 10.1186/1743-422X-10-132 (PMC3653767; doi:10.1186/1743-422X-10-132)
Supplement: Additional file 1 — List of s2m-containing sequences found in Genbank. [file 1743-422X-10-132-S1.xls]

## Sheet: s2m_2MMtot
Genbank Acession	FASTA defline	3' sequence
HM045005.1	Astrovirus dogfaeces/Bari/2008 RNA-dependent polymerase (ORF1b) gene, partial cds; and capsid protein (ORF2) gene, complete cds	AAAAGTGTTCCCGAGGCCACGCCGAGTAGGATCGAGGGTACAGGTTCACTTTCACTCTTTTCTTTTCTGTCTTTAACAATCACTTATATAGTTAAGTTGGATTAGTTTAGGCATTG
FM213332.1	Astrovirus dogfaeces/Italy/2005 partial psid gene for psid protein, genomic RNA	AAAAGTGTTCCCGAGGCCACGCCGAGTAGGATCGAGGGTACAGGTTCACTTTCACTCTTTTCTTTTCTGTCTTTAACAATCACTTATTTAGTTAAGTTAGATTAGTTTAGGC
FM213331.1	Astrovirus dogfaeces/Italy/2005 partial RNA-dependant RNA polymerase and psid gene, genomic RNA	AAAAGTGTTCCCGAGGCCACGCCGAGTAGGATCGAGGGTACAGGTTCACTTTCACTCTTTTCTTTTCTGTCTTTAATAATCACTTATTCATTTAAGTTAGATTAGTTTAGGC
FM213330.1	Astrovirus dogfaeces/Italy/2005 partial RNA-dependant RNA polymerase, genomic RNA	AAAAGTGTTCCCGAGGCCACGCCGAGTAGGATCGAGGGTACAGGTTCACTTTCACTCTTTTCTTTTCTGTCTTTAACAATCACTTATTTAGTTAAGTTAGATTAGTTTAGGC
GQ267696.1	Astrovirus human/SZ908/China/2008 3C-like serine proteinase and RNA-dependent RNA polymerase mRNAs, partial cds; and capsid protein precursor, mRNA, complete cds	AAAAGTTGCGCCGAGGCCACGCCGAGTAGGATCGAGGGTACAGCGCTAAATTGATTACTAGAGGTGTTAATCAATAAATCATTGATTTGGTGATTGATATGATCAATTTGAAATTGAAATTTCCAGCAAAAAAAAAAAAAAAAAAAAAAAAAAA
GQ891990.1	Astrovirus SG, complete genome	AAAAGTTGCGCCGAGGCCACGCCGAGTAGGATCGAGGGTACAGCGCTAAATTGATTACTAGAGGTGTTAATCAATAAATCATTGATTTGGTGATTGATATGATCAATTTGAAATTGAAATTTCCAGC
HM756258.1	Astrovirus swine/PoAstV12-3/Canada/2006 RNA polymerase gene, partial cds; and capsid gene, complete cds	TTTATGAAAGCCGAGGCCACGCCGAGTAGGAACGAGGGTACAGCTTTCCCTTCTTTTCTGTCTCTTTTTAGATTAGTCTAATTAGCATTAGAATTGATTTAATTAGAAGC
HM756261.1	Astrovirus swine/PoAstV16-2/Canada/2006 RNA polymerase gene, partial cds; and capsid gene, complete cds	CCAATCGCCCCCGAGGCCACGCCGAGTAGGAACGAGGGTACAGGGGCTTAGATTTCTTTTATAATGATCTCTCTTTTTTTTTCAGATTTTTTTAAACTGATTTCTTTTAGGC
FJ973620.1	Astrovirus VA1, complete genome	AAAAATTGCGCCGAGGCCACGCCGAGTAGGATCGAGGGTACAGCGCTAAATTGATTACTAGAGGTGTTAATCAATAAATCATTGATTTGGTGATTGATATGATCAATTTGAAATTGAAATTTCCAGC
NC_013060.1	Astrovirus VA1, complete genome	AAAAATTGCGCCGAGGCCACGCCGAGTAGGATCGAGGGTACAGCGCTAAATTGATTACTAGAGGTGTTAATCAATAAATCATTGATTTGGTGATTGATATGATCAATTTGAAATTGAAATTTCCAGC
HM029238.1	Avian nephritis virus 1 from China, complete genome	CTGACTTTCCCGAGGCCACGGCGAATAGCATCGAGGGTACAGGAAAGCTGGGGCCATTGCATAGTCAACTAATTTGACTATGCTAGGGGAATCAATGGGGTGGTGGGTTAATCAAACCGCCACTCACGCAACTTGGAGCCTGCTAAAACCTACGCTCCTGTGCGCTAAAGTTGGTTCTCCCGAAAGTGGGCTTTTCATTATTTGAATTAATTTTGAATTGGCTAACTTTT
AB033998.1	Avian nephritis virus 1 genes for structural polyprotein, non-structural polyprotein, complete cds	ACTGACTTTCCCGAGGCCACGGCGAGTAGCATCGAGGGTACAGGAAAGCTGGGACCATTGCATAGTCAACTAATTTGGCTGTGCTAGGGGGACCAATGGGGTGGTAGGTCAATCAAACCGCCACTCACGCAACTTGGAGCCTGCTAAAACCTACGCTCCTGTGCGCTAAAGTTGGTTCTCCCGAAAGTGGGCTTTTCATTATTTGAATTAATTTTGAATTGGCTAACTTTT
AB046864.1	Avian nephritis virus 2 ORF 2 gene for virus capsid polyprotein, complete cds	ACTGACTTTCCCGAGGCCACGGCGAGTAGCATCGAGGGTACAGGAATGTTGGGACCATTGTGTGATCAACTAATTTGGTTGCACTAGGGGAACCAATGGGGTGGTAGGTCAATCAAACCGCCACTCACGCAGATCGGAGCCTGCTAAAATCTACGCTCCACTGCGCTAAAGTTGGTGCCCCCGAAAGTGGGCTTTTCATTTTTTGAATTAATTTTGAATTGGCTAACTTTT
GU222330.1	Avian nephritis virus AFBI-2010 isolate VF04-1/2 structural protein gene, partial sequence; and 3' UTR	ACTGACTTTCCCGAGGCCACGGCGAGTAGCATCGAGGGTACAGGAATGTTGGGACCATTGTGTGATCAACTAATTTGGTTGCACTAGGGGAACCAATGGGGTGGTAGGTCAATCAAACCGCCACTCACGCATATCGGAGCCTGCTAAAATCTACGCTCCACTGCGCTAAAGTTGGTGCCCCCGAAAGTGGGCTTTTCATTATTTGAATTAATTTTGAATTGGCTAACTTTT
GU222331.1	Avian nephritis virus AFBI-2010 isolate VF07-13/7 structural protein gene, partial sequence; and 3' UTR	ACTGACTTTCCCGAGGCCACGGCGAGTAGCATCGAGGGTACAGGAAAGCTGGGACCATTGTGCGATCAACTAATTTGGTTGCACTAGGGGAACCAATGGGGTGGTAGGTCAATCAAACCGCCACTCACGCAGACCGGAGCCTGCTGAAATCTACGCTCCACTGCGCTAAAGTTGGTGCCTCCGAAAGTGGGCTTTTCATTTTTTGAATTAATTTTGAATTGGCT
GU222333.1	Avian nephritis virus AFBI-2010 isolate VF08-18/5 structural protein gene, partial sequence; and 3' UTR	ACTGACTTTCCCGAGGCCACGGCGAGTAGCATCGAGGGTACAGGAAAGCTGGGACCATTGTGCGATCAACTAATTTGGTTGCACTAGGGGAACCAATGGGGTGGTAGGTCAATCAAACCGCCACTCACGCAGGCCGGAGCCTGTGAAATCTACGCTCCACTGCGCTAAAGTTGGTGCCTCCGAAAGTGGGCTTTTCATTTTTTGAATTAATTTTGAATTGGCTAACTTTT
GU222334.1	Avian nephritis virus AFBI-2010 isolate VF08-29a structural protein gene, partial sequence; and 3' UTR	ACTGACTTTCCCGAGGCCACGGCGAGTAGCATCGAGGGTACAGGAAAGCTGGGACCATTGTGTGACCAACTAATTTGGTTGCACTAGGGGAACCAATGGGGTGGTAGGTCAATCAAACCGCCACTCACGCAGACCGGAGCCTGCTGAAACCTACGCTCCACTGCGCTAAAGTTGGTGCCTCCGAAAGTGGGCTTTTCATTGTTTGAATTAATTTTGAATTGGCTAACTTTT
GU222332.1	Avian nephritis virus AFBI-2010 isolate VF08-3a structural protein gene, partial sequence; and 3' UTR	ACTGACTTTCCCGAGGCCACGGCGAGTAGCATCGAGGGTACAGGAAAGCTGGGACCATTGTGTGACCAACTAATTTGGTTGCACTAGGGGAACCAATGGGGTGGTAGGTTAATCAGACCGCCACTCACGCAGTTGGAGCCTGTTGAAAACTACGCTCCACTGCGCTAAAGTTGGTGCCTCCGAAAGTGGGCTTTTCATTTTTTGAATTAATTTTGAATTGGCTAACTTTT
EU847145.2	Bat astrovirus 1 isolate AFCD11 polyprotein 1AB gene, partial cds; and capsid protein precursor, gene, complete cds	CATCCCTGAGCCGAGGCCACGCCGAGTAGGATCGAGGGTACAGCTCCTTTCTTGCCGTTGAACAATTATTAATTGGCACATGGTGGAAGGTTGTGATTCCCCCACCACTTTTGATTGGATTGCTAGCCAATCCATCTGATTGGAAAGCATACTTTCAAAAAAAAAAAAAAAAAAAAAA
EU847144.2	Bat astrovirus 1 isolate AFCD57 polyprotein 1AB gene, partial cds; and capsid protein precursor, gene, complete cds	TTACCAGAGCCGAGGCCACGCCAAGTCGGATCGAGGGTACAGCTCATTCCCCCTTTAAATCTTATCTATCTATCACTATATTTAGATTAAGTATTTCTTGGTGGAAGGTTTAGATTCCCCCACCAAATTTTGATTTGGCACAATTTAATAATTTGCATTTCAAAAAAAAAAAAAAAAAAA
FJ571068.1	Bat astrovirus Ha/Guangxi/LS11/2007 non-structural polyprotein 1AB (pol) gene, partial cds; and capsid protein precursor (ORF2) gene, complete cds	CTTTTACACCCCGCGGCCACGCCGAGTAGGAACGAGGGTACAGGGTGTTATCTTTCCCTTTTTTAATCAATCGGCCGTTTAAATAGGGAA
FJ571067.1	Bat astrovirus Tm/Guangxi/LD71/2007 non-structural polyprotein 1AB (pol) gene, partial cds; and capsid protein precursor (ORF2) gene, complete cds	TGATTGACCGCCGCGGCCACGCCGAGTAGGATCGAGGGTACAGCGGTCTCCCCCCTAATCAGATTTTAAAATTGCAATTGACAAAAAACAA
FJ571066.1	Bat astrovirus Tm/Guangxi/LD77/2007 non-structural polyprotein 1AB (pol) gene, partial cds; and capsid protein precursor (ORF2) gene, complete cds	AAGCTAGCGACCGAGGCCACGCCGAGTAGGATCGAGGGTACAGTCACATTGTTTAGCCGAGGCCACGCCGAGTAGGATCGAGGGTACAGCTATGTGGGGGCGTTGATTGCTCCGCCATTTATAAATAATTTGATTAGTTATAGTGGTAGGTTTTGATTCCCCCACTACTTTTTTTTTTCCAAATCAATCAATTTTAAATTGAATGAAGGAAAAAAAAAAAAAAAAAAAAAAAAAAAAAAAAAAAAAAAAAAAAG
FJ890351.1	California sea lion astrovirus 1 RNA-dependent RNA polymerase gene, partial cds; and capsid protein gene, complete cds	TGAACACTTCCCGAGGCCACGCCGAGTAGGACCGAGGGTACAGGGAGTGAGTAGGTTCAAATGATTCTTAGTGATAAGCTAATCATCATTTAAAATTAATTAATCAATTGGCAAAAA
FJ890352.1	California sea lion astrovirus 2 RNA-dependent RNA polymerase gene, partial cds; and capsid protein gene, complete cds	TTTCGTCAAGCCGAGGCCACGCCGAGTAGGATCGAGGGTACAGCTTGACTTCTTTTTGTCTCTTTTTGAACTTTAATGATTCTAATCATCATTTTAAATTTTAATCAGTTGGCAAAAA
JN420356.1	California sea lion astrovirus 9 isolate 1234 nonstructural protein gene, complete cds; putative RNA-dependent RNA polymerase gene, partial cds; and capsid precursor protein gene, complete cds	TTTCGTCAAGCCGAGGCCACGCCGAGTAGGATCGAGGGTACAGCTTGACTTCTTTCTGTCTCTTTTTGAAATTCA
JN193534.1	Canine astrovirus VM-2011 strain GI.E/Dog/ITA/2010/Zoid RNA-dependent polymerase (ORF1b) gene, partial cds; and capsid protein (ORF2) gene, complete cds	AAAAGTGTTCCCGAGGCCACGCCGAGTAGGATCGAGGGTACAGGTTCACTTTCACTCTTTTCTTTTCTGTCTTTAACAATCACTTATATAGTTAAGTTAGATTAGT
JN582327.1	Chicken astrovirus isolate 11672 polymerase gene, partial cds; and capsid protein gene, complete cds	CTGCTAGCAGCCGCGGCCACGCCGAGTAGGATCGAGGGTACAGCTGCACCTTCTTCATGGAGTTTTTATGCCATAATCAGGCTTTTCTCCATGTAAATCAAGGCACCGGGGCCACGCCGAGCAGGAACGAGGGTACAGTGCCGGGTTGACCCCACCTGAAAGGGGCGTCCGCCGGTGTGATAATCACCACACCGGGGCCTGGTTTAAATCACAGATAATCACTCTGTGTGTCAATCAGGTCTTTCGGGCGGTTTTGGAAACACTAGTTTTTAAAACCAATTTGATTTTGAATTAGATTAATTGGCAAAAAAAAAAAAAAAAAA
JN582328.1	Chicken astrovirus isolate FP3 polymerase gene, partial cds; and capsid protein gene, complete cds	CTGCTAGCAGCCGCGGCCACGCCGAGTAGGATCGAGGGTACAGCTGCACCTTCTTCATGGAGTTTTTATGCCATAATCAGGCTTTTCTCCATGTAAATCAAGGCACCGGGGCCACGCCGAGTAGGAACGAGGGTACAGTGCCGGGTTGACCCCACCTAAAAGGGGCGTCCGCCGGTGTGCTAATCACCACACCGGGGCCTGGTTTAAATCACAGACAATCACTCTGTGTGTCAATCAGGTCTTTCGGGCGGTTTTGGAAACACTAGTTTTTAAAACCAATTTGATTTTGAATTAGATTAA
JF414802.1	Chicken astrovirus isolate GA2011, complete genome	CTGCTAGCAGCCGCGGCCACGCCGAGTAGGATCGAGGGTACAGCTGCACCTCCTCAATGGAGTTTTTATGCCGTAATCAGGCTTTTCTCCATTCAAAAATTAAGGCACCGGGGCCACGCCGAGTAGGATCGAGGGTACAGTGCCGGGTTGACCTCACCTTAAAGAGGCGTCCGCCGGTATGGAAATCACCATGCTGGAGTCTGGTTAAGATCACAGACAATCACTCTGTGTGTAAATCAGGCTTGTCGGGCGGTTTTGGAAACGTAGGTTTTTAAAACCAATTTGATTTTGAATTAAATTAATTGGCATTTAAAAAAAAAAAAAAAAAAA
NC_003790.1	Chicken astrovirus, complete genome	ACTGACTTTCCCGAGGCCACGGCGAGTAGCATCGAGGGTACAGGAAAGCTGGGACCATTGCATAGTCAACTAATTTGGCTGTGCTAGGGGGACCAATGGGGTGGTAGGTCAATCAAACCGCCACTCACGCAACTTGGAGCCTGCTAAAACCTACGCTCCTGTGCGCTAAAGTTGGTTCTCCCGAAAGTGGGCTTTTCATTATTTGAATTAATTTTGAATTGGCTAACTTTT
FJ919225.1	Duck astrovirus 1 strain DA06, complete genome	CTGCCAGCAGCCGCGGCCACGCCGAGTAGGATCGAGGGTACAGCTGCACTTTCTCATGCGGGAAATAATCGTAATCAGGTTATTCTCCCTAAGCAAAATTGACCTTCGGGTCCCCGACCATATGGAATCACCATGTGGGTCACAGGGTTTCCGTGCCAGGAAATCAACCTGGCATATCGCCCTGTGTTTTCGGGAGGTTTAGTTTTTTAAACCAATTAGATTTTGTATTAGATTCAATTGGCATTT
FJ919226.1	Duck astrovirus 1 strain DA07, complete genome	CTGCCAGCAGCCGCGGCCACGCCGAGTAGGATCGAGGGTACAGCTGCACTTTCTCATGCGGGAAATAATCGTAATCAGGTTATTCTCCCTAAGCAAAATTGACCTTCGGGTCCCCGACCATATGGAATCACCATGTGGGTCACAGGGTTTCCGTGCCAGGAAATCAACCTGGCATATCGCCCTGTGTTTTCGGGAGGTTTAGTTTTTTAAACCAATTAGATTTTGTATTAGATTCAATTGGCATTT
FJ919227.1	Duck astrovirus 1 strain DA08, complete genome	TGCCAGCAGCCGCGGCCACGCCGAGTAGGATCGAGGGCACAGCTGCACTTTCTCATGCGGGAAATAATCGTAATCAGGTTATTATCCCTAAGCAAAATTGACCTTCGGGTCCCCGACCATATGGAATCACCATGTGGGTCACAGGGTTTCCGTGCCAGGAAATCAACCTGGCATATCGCCCTGTGTTTTCGGGAGGTTTAGTTTTTTAAACCAATTAGATTTTGAATTAGATTCAATTGGCATTT
FJ919228.1	Duck astrovirus 1 strain DA93, complete genome	CTGCCAGCAGCCGCGGCCACGCCGAGTAGGATCGAGGGTACAGCTGCACTTTCTCATGCGGGAAATAATCGTAATCGGGTTATTCTCCCTAAGCAAAATTGACCTCCGGGTCCCCGACCATATGGAATCACCATGTGGGTCACAGGGTTTCCGTGTCAGGAAATCAACCTGGCATATCGCCCTGTGTTTTCGGGAGGTTTAGTTTTTTAAACCAATTAGATTTTGAATTAGATTCAATTGGCTTTT
FJ434664.1	Duck astrovirus C-NGB, complete genome	CTGCCAGCAGCCGCGGCCACGCCGAGTAGGATCGAGGGTACAGCTGCACTTTCTCATGCGGGAAATAATCGTAATCAGGTTATTCTCCCTAAGCAAAATTGACCTTCGGGTCCCCGACCATGTGGAATCACCATGTGGGTCACAGGGTTTCCGTGTCAGGAAATCAACCTGGCATATTGCCCTGTGTTTTCGGGAGGTTTAGTTTTTTAAACCAATTAGATTTTGAAGTAGATTCAATTGGCATTT
NC_012437.1	Duck astrovirus C-NGB, complete genome	CTGCCAGCAGCCGCGGCCACGCCGAGTAGGATCGAGGGTACAGCTGCACTTTCTCATGCGGGAAATAATCGTAATCAGGTTATTCTCCCTAAGCAAAATTGACCTTCGGGTCCCCGACCATGTGGAATCACCATGTGGGTCACAGGGTTTCCGTGTCAGGAAATCAACCTGGCATATTGCCCTGTGTTTTCGGGAGGTTTAGTTTTTTAAACCAATTAGATTTTGAAGTAGATTCAATTGGCATTT
AF056197.1	Feline astrovirus capsid precursor protein mRNA, complete cds	CTCTTGAGAGCCGAGGCCACGCCGAGTAGGATCGAGGGTACAGCTCTCCTCCTTTTCTGTCTCTGTTTAGATTATTTTAATCAACATTT
FR727146.1	Feral pigeon astrovirus partial RNA-dependent RNA polymerase and capsid protein precursor, strain 03/594-6, genomic RNA	ACTGACTATACCGAGGCCACGGCGAGTAGCATCGAGGGTACAGTATAGTTGGGACCATTGTGCGTTTGGCTGATCCAAACGTGCTAGGGGAACCAATGGGGTGGTGGGTCAATCAAGCCGCCACTCACGTAGCAGAGGCCTGCTAAACCCTACGCCTCACTACGGAAAAAGTTGGTGCCTCCGAAAGTGGGCTTTTCATTTTTTGAATTAAATTTGAACTAGCAAACTTTTAAAAAAAAAAAAAAAAAAAAAAA
FR727147.1	Feral pigeon astrovirus partial RNA-dependent RNA polymerase and capsid protein precursor, strain 03/594-9, genomic RNA	ACTGACTATACCGAGGCCACGGCGAGTAGCATCGAGGGTACAGTATAGTTGGGACCACTGCTAGTTCAACTGATTTGAACTAGCTAGGGAGCCAATGGGGTGGTGGGTCAATCAAACCGCCACTCACGTAACCAAGGCCTGTCTCGCAAGCTACGCCTTGCTACGCAAAAAGTTGGCAACCCCGAAAGTGGGCTTTTCATTTTTTGAACTAAATTTGAATTAGCAAACTTTTAAAAAAAAAAAAAAAAAAAAA
FR727148.1	Feral pigeon astrovirus partial RNA-dependent RNA polymerase and capsid protein precursor, strain 03/603-5, genomic RNA	ACTGACTTTACCGAGGCCACGGCGAGTAGCATCGAGGGTACAGTAAAGTTGGGACCATTGCCAGTCCAACTAATTTGGGCTGGCTAGGGAACCAATGGGGTGGTGGGTCAATCAAGCCGCCACTCACGTAACCAAGGCCTGTCCGACAAACTACGCCTTGCTACGCAAAAAGTTGGCAACCCCGAAAGTGGGCTTTTCATTTTTTGAACTAAATTTGAATTAGCAAACTTTTAAAAAAAAAAAAAAAAAAAAA
GQ415660.1	HMO Astrovirus A isolate NI-295, complete genome	TTGAATTCCGCCGAGGCCACGCCGAGTAGGATCGAGGGTACAGCGGACTATTGATTGCTTGTGGAATGAATTAGTTTATGATTATAATCTGTTCATTTGATCATTAGTGAATTTGATTCTC
NC_013443.1	HMO Astrovirus A, complete genome	TTGAATTCCGCCGAGGCCACGCCGAGTAGGATCGAGGGTACAGCGGACTATTGATTGCTTGTGGAATGAATTAGTTTATGATTATAATCTGTTCATTTGATCATTAGTGAATTTGATTCTC
GQ415661.1	HMO Astrovirus B isolate NI-196 non-structural protein gene, partial cds; and capsid gene, complete cds	AAAAATTGCGCCGAGGCCACGCCGAGTAGGATCGAGGGTACAGGTAGGATCGAGGGTACAGGTAGGATCGAGGG
GQ415662.1	HMO Astrovirus C isolate NE-3010 non-structural protein gene, partial cds; and capsid gene, complete cds	AAAAGTTGCGCCGAGGCCACGCCGAGTAGGATCGAGGGTACAGCGCTAAATTGATTACTAGAGGTGTTAATCAATAAATCATTGATTTGGTGATTGATATGATCAATTTGAAATTGAAATTTCCAGC
FJ755402.1	Human astrovirus 1 Beijing/128/2005/CHN, complete genome	CTTCTGGAAGCCGCGGCCACGCCGAGTAGGAACGAGGGTACAGCTTCCTTCTTTTCTGTCTCTGTTTAGATTATTTTAATCACCATTTAAAATTGATTTAATCAGAAGC
FJ755403.1	Human astrovirus 1 Beijing/176/2006/CHN, complete genome	CATCTGGAAGCCGCGGCCACGCCGAGTAGGAACGAGGGTACAGCTTCCTTCTTTTCTGTCTCTGTTTAGATTATTTTAATCACCATTTAAAATTGATTTAATCAGAAGC
FJ755404.1	Human astrovirus 1 Beijing/291/2007/CHN, complete genome	CATCTGGAAGCCGCGGCCACGCCGAGTAGGAACGAGGGTACAGCTTCCTTCTTTTCTGTCTCTGTTTAGATTATTTTAATCATCATTTAAAATTGATTTAATCAGAAGC
FJ755405.1	Human astrovirus 1 Beijing/293/2007/CHN, complete genome	CTTCTGGAAGCCGCGGCCACGCCGAGTAGGAACGAGGGTACAGCTTCCTTCTTTTCTGTCTCTGTCTAGATTATTTTAATCACCATTTAAAATTGATTTAATCAGAAGC
GQ405855.1	Human astrovirus 1 isolate Dalian/2007/CHN outer capsid protein gene, complete cds	CTTCTGGAAGCCGCGGCCACGCCGAGTAGGAACGAGGGTACAGCTTCCTTCTTTTCTGTCTCAGTTTAGATTATTTTAATCATCATTTAAAATTGATTTAATCAGAAGT
GQ405856.1	Human astrovirus 1 isolate Shenyang/2007/CHN outer capsid protein gene, complete cds	CTTCTGGAAGCCGCGGCCACGCCGAGTAGGAACGAGGGTACAGCTTCCTTCTTTTCTGTCTCTGTTTAGATTATTTTAATCACCATTTAAAATTGATTTAATCAGGAGC
HQ398856.2	Human astrovirus 1 strain Hu/Nyergesujfalu/HUN4520/2010/HUN, complete genome	CATCTGGAAGCCGCGGCCACGCCGAGTAGGAACGAGGGTACAGCTTCCTTCTTTTCTGTCTCTGTTTAGATTATTTTAATCACCATTTAAAATTGATTTAATCAGAAGC
JN887820.1	Human astrovirus 1 strain lhar/2011/kor, complete genome	CATCTGGAAGCCGCGGCCACGCCGAGTAGGAACGAGGGTACAGCTTCCTTCTTTTCTGTCTCTGTTTAGATTATTTAATCACCATTTAAAATTGATTTAATCAGAAGC
GU223905.2	Human astrovirus 3 isolate Rus-Nsc03-H191 putative serine protease gene, complete cds; putative RNA-dependent RNA polymerase gene, partial cds; and capsid precursor protein gene, complete cds	TTTCTGGAGACCGCGGCCACGCCGAGTAGGATCGAGGGTACAGTCTCCATTTCTTTTCTGTCTCTGTTTAGATTATTTTAATCACCATTTAAAATTGATTTAATCAGAAGCAAAAAAAAAAAAAAAAAAAAAAAAAAAAAAAAAAAAAAAAAA
JF491430.1	Human astrovirus 3 isolate Rus-Nsc04-H355 putative serine protease gene, complete cds; putative RNA-dependent RNA polymerase gene, partial cds; and capsid precursor protein gene, complete cds	TTTCTGGAGACCGCGGCCACGCCGAGTAGGATCGAGGGTACAGTCTCCATTTCTTTTCTGTCTCTGTTTAGATTATTTTAATCACCATTTAAAATTGATTTAATCAGAAGCAAAAAAAAAAAAAAAAAAAAAAAAAAAAAAAAAAAAAAAAAAAAA
GU732187.1	Human astrovirus 3 isolate Rus-Nsc08-3364 putative serine protease gene, complete cds; putative RNA-dependent RNA polymerase gene, partial cds; and capsid precursor protein gene, complete cds	TTTCTGGAGACCGCGGCCACGCCGAGTAGGATCGAGGGTACAGTCTCCATTTCTTTTCTGTCTCTGTTTAGATTATTTTAATCACCATTTAAAATTGATTTAATCAGAAGCAAAAAAAAAAAAAAAAAAAAAAAAAAAAAAAAAAAAAAAAA
DQ630763.4	Human astrovirus 3 isolate WH1859 capsid protein gene, complete cds	TTTCTGGAGACCGCGGCCACGCCGAGTAGGATCGAGGGTACAGTCTCCATTTCTTTTCTGTCTCTGTTTAGATTATTTTAATCACCATTTAAAATTGATTTAATCAGAAGC
EF583300.1	Human astrovirus 3 strain WH1859 capsid protein precursor, gene, complete cds	TTTCTGGAGACCGCGGCCACGCCGAGTAGGATCGAGGGTACAGTCTCCATTTCTTTTCTGTCTCTGTTTAGGTTATTTTAATCACCATTTAAAATTGATTTAATCAGAAGC
AB496913.1	Human astrovirus 4 gene for capsid protein, complete cds	GTCAAGGGAGCCGCGGCCACGCCGAGTAGGATCGAGGGTACAGCTCCCATTCTTTTCTGTCTCG
DQ070852.1	Human astrovirus 4 isolate Goiania/GO/12/95/Brazil, complete genome	ATCAAGGGAGCCGCGGCCACGCCGAGTAGGATCGAGGGTACAGCTCCCATTCTTTTCTGTCTCTGTTTAGATGATTTTAATCAACATTTAAAATTGATTTAATCAGGTGC
DQ344027.1	Human astrovirus 4 isolate Guangzhou from China, complete genome	GTCAAGGGAGCCGCGGCCACGCCGAGTAGGATCGAGGGTACAGCTCCCATTCTTTTCTGTCTCTGTTTAGATGATTTTAATCACCATTTAAAATTGATTTAATCAGGTGC
GQ405857.1	Human astrovirus 4 isolate Panjin/2007/CHN outer capsid protein gene, complete cds	GTCAAGGGAGCCGCGGCCACGCCGAGTAGGATCGAGGGTACAGCTCCCATTCTTTTCTGTCTCTGTTTAGATGATTTTAATCAACATTTAAAATTGATTTAATCAGGTGCAAAAAAAAAAAAAAAAAA
AB037273.1	Human astrovirus 5 gene for capsid protein precursor, complete cds, strain: CHN146	TTTCAGGAAGCCGCGGCCACGCCGAGTAGGATCGAGGGTACAGCTTCCTTTTCCTCTTTTCTGTCTCTGTTTAGATTATTTTAATCAACATTTAAAATTGATTTAATCAGATGCAAAAAAAAAAAAA
AB037274.1	Human astrovirus 5 gene for capsid protein precursor, complete cds, strain: CHN198	TTTCAGGAAGCCGCGGCCACGCCGAGTAGGATCGAGGGTACAGCTTCCTTTTCCTCTTTTCTGTCTCTGTTTAGATTATTTTAATCAACATTTAAAATTGATTTAATCAGATGCAAAAAAAAAA
JQ403108.1	Human astrovirus 5 isolate DL030, complete genome	TTTCAGGAAGCCGCGGCCACGCCGAGTAGGATCGAGGGTACAGCTTCCTTTTCTTCTTTTCTGTCTCTGTTTAGATTATTTTAATCAACATTTAAAATTGATTTAATCAGATGC
DQ028633.1	Human astrovirus 5 isolate Goiania/GO/12/94/Brazil, complete genome	CTTCAGGAAGCCGCGGCCACGCCGAGTAGGACCGAGGGTACAGCTTCCTTTTTCTCTTTTCTGTCTCTGTTTAGATTATTTTAATCAACATTTAAAATTGATTTAATCAGATGC
GQ495608.1	Human astrovirus 6 isolate 192-BJ07-CHN, complete genome	TTTCAGGAAGCCGCGGCCACGCCGAGTAGGATCGAGGGTACAGCTTCCTTTCTTTTCTGTCTCTGTTTAGATTATTTTAATCACCATTTAAAATTGATTTAATCAGAAGCAAAAAAAAAAAA
HM237363.1	Human astrovirus 6 isolate Katano, complete genome	TTTCAGGAAGCCGCGGCCACGCCGAGTAGGATCGAGGGTACAGCTTCCTTTCTTTTCTGTCTCTGTTTAGATTATTTTAATCACCATTTAAAATTGATTTAATCAGAAGCAAAAAAAAAAAAAAAAAAAAAAAAAA
GQ901902.2	Human astrovirus 6 isolate Rus-Nsc09-B4 putative serine protease gene, complete cds; putative RNA-dependent RNA polymerase gene, partial cds; and capsid precursor protein gene, complete cds	TTTCAGGAAGCCGCGGCCACGCCGAGTAGGATCGAGGGTACAGCTTCCTTTCTTTTCTGTCTCTGTTTAGATTATTTTAATCACCATTTAAAATTGATTTAATCAGAAGCAAAAAAAAAAAAAAAAAAAAAAAAAAAAAAAAAAAAAAAAAAAAAA
Y08634.1	Human astrovirus gene encoding capsid protein precursor (partial), isolate B55	CATCTGGAAGCCGCGGCCACGCCGAGTAGGAACGAGGGTACAGCTTCCTTCTTTTCTGTCTCTGTTTAGATTATTTTAATCACCATTTAAAATTGATTTAATCAGAAGC
Y08633.1	Human astrovirus gene encoding capsid protein precursor (partial), isolate GII33	AATCTGGAAGCCGCGGCCACGCCGAGTAGGATCGAGGGTACAGCTTCCTATCTCTCTTTTCTGTCTCTGTTTAGATTATTTTAATCACCATTTAAAATTGATTTAATCAGATGC
AB013618.2	Human astrovirus gene for capsid protein precursor, complete cds	TTTCAGGAAGCCGCGGCCACGCCGAGTAGGATCGAGGGTACAGCTTCCTTTCTTTTCTGTCTCTGTTTAGATTATTTTAATCACCATTTAAAATTGATTTAATCAGAAGC
AB031031.1	Human astrovirus gene for capsid protein, complete cds, strain:Katano23-6	TTTCAGGAAGCCGCGGCCACGCCGAGTAGGATCGAGGGTACAGCTTCCTTTCTTTTCTGTCTCTGTTTAGATTATTTTAATCACCATTTAAAATTGATTTAATCAGAAGC
AB031030.1	Human astrovirus gene for capsid protein, complete cds, strain:katano24	TTTCAGGAAGCCGCGGCCACGCCGAGTAGGATCGAGGGTACAGCTTCCTTTCTTTTCTGTCTCTGTTTAGATTATTTTAATCACCATTTAAAATTGATTTAATCAGAAGC
FJ842148.1	Human astrovirus isolate NK180 capsid protein gene, partial cds	TTTCTGGAGACCGCGGCCACGCCGAGTAGGATCGAGGGTACAGTCTCCATTACTTTTCTGTCTCTGTTTAGATTATTTTAATCACCATTT
FJ375759.1	Human astrovirus isolate SH1, complete genome	CATCTGGAAGCCGCGGCCACGCCGAGTAGGATCGAGGGTACAGCTTCCTTCTTTTCTGTCTCTGTTTAGATTATTTTAATCATCATTTAAAATTGATTTAATCAGAAGC
AF141381.1	Human astrovirus putative serine protease gene, complete cds; putative RNA-dependent RNA polymerase gene, partial cds; and capsid precursor protein gene, complete cds	TTTCTGGAGACCGCGGCCACGCCGAGTAGGATCGAGGGTACAGTCTCCATTTCTTTTCTGTCTCTGTTTAGATTATTTTAATCACCATTTAAAATTGATTTAATCAGAAGC
FJ169461.1	Human astrovirus strain PUJ3031V capsid protein gene, partial cds	TTTCTGGAGACCGCGGCCACGCCGAGTAGGATCGAGGGTACAGT
FJ169462.1	Human astrovirus strain PUJ3042V capsid protein gene, partial cds	GTCAAGGGAGCCGCGGCCACGCCGAGTAGGATCGAGGGTACAGC
FJ169457.1	Human astrovirus strain PUJH46V capsid protein gene, partial cds	TTTCTGGAGACCGCGGCCACGCCGAGTAGGATCGAGGGTACAGT
FJ169459.1	Human astrovirus strain PUJN14V capsid protein gene, partial cds	CATCTGGAAGCCGCGGCCACGCCGAGTAGGAACGAGGGTACAGC
FJ169460.1	Human astrovirus strain PUJN17V capsid protein gene, partial cds	CATCTGGAAGCCGCGGCCACGCCGAGTAGGAACGAGGGTACAGC
FJ169458.1	Human astrovirus strain PUJN1V capsid protein gene, partial cds	CATCTGGAAGCCGCGGCCACGCCGAGTAGGAACGAGGGTACAGC
JF327666.1	Human astrovirus strain Pune/063681/India, complete genome	CATCTGGAAGCCGCGGCCACGCCGAGTAGGAACGAGGGTACAGCTTCCTTCTTTTCTGTCTCTGTTTAGATTATT
AY188184.1	Human astrovirus strain T1/EG/A49/2000 capsid protein precursor, gene, partial cds	CATCTGGAAGCCGCGGCCACGCCGAGTAGGATCGAGGGTACAGCTTCCTCCTTTTCTGTCTCTGTTTAGATTATTTTAATCACCATTT
AY188183.1	Human astrovirus strain T1/EG/B16/2000 capsid protein precursor, gene, partial cds	CATCTGGAAGCCGCGGCCACGCCGAGTAGGATCGAGGGTACAGCTTCCTTCTTTTCTGTCTCTGTTTAGATTATTTTAATCACCATTT
AY188185.1	Human astrovirus strain T1/EG/B43/2000 capsid protein precursor, gene, partial cds	CATCTGGAAGCCGCGGCCACGCCGAGTAGGATCGAGGGTACAGCTTCCTTCTTTTCTGTCTCTGTTTAGATTGTTTTAATCACCATTT
AY188187.1	Human astrovirus strain T2/EG/B199/2000 capsid protein precursor, gene, partial cds	TTTCTGGAGACCGCGGCCACGCCGAGTAGGAACGAGGGTACAGTCTCCATTTCTTTTCTGTCTCTGTTTAGATTATTTTAATCGCCATTTAAAATTGA
AY188186.1	Human astrovirus strain T2/EG/BHS0074/2001 capsid protein precursor, gene, partial cds	TTTCTGGAGACCGCGGCCACGCCGAGTAGGATCGAGGGTACAGTCTCCATTACTTTTCTGTCTCTGTTTAGATTATTTTAATCACCATTTAAAATTGA
AY188189.1	Human astrovirus strain T3/EG/A37/2000 capsid protein precursor, gene, partial cds	TTTCTGGAGACCGCGGCCACGCCGAGTAGGATCGAGGGTACAGTCTCCATCTCTTTTCTGTCTCTGTTTAGATTATTTTATTCACCCTTT
AY188188.1	Human astrovirus strain T3/EG/B11/2000 capsid protein precursor, gene, partial cds	TTTCTGGAGACCGCGGCCACGCCGAGTAGGATCGAGGGTACAGTCTCCATCTCTTTTCTGTCTCTGTTTAGATTATTTTAATCACCATTT
AY188192.1	Human astrovirus strain T3/EG/B24/2000 capsid protein precursor, gene, partial cds	TTTCTGGAGACCGCGGCCACGCCGAGTAGGATCGAGGGTACAGTCTCCATCTCTTTTCTGTCTCTGTTTAGATTATTTTAATCACCATTT
AY188191.1	Human astrovirus strain T3/EG/B33/2000 capsid protein precursor, gene, partial cds	TTTCTGGAGACCGCGGCCACGCGGAGTAGGATCGAGGGTACAGTCTCCATCTCTTTTCTGTCTCTGTTTAGATTATTTTAATCACCATTT
AY188190.1	Human astrovirus strain T3/EG/B68/2000 capsid protein precursor, gene, partial cds	TTTCTGGAGACCGCGGCCACGCCGAGTAGGACCGAGGGTACAGTCTCCATCTCTTTTCTGTCTCTGTTTAGGTTATTTTAATCACCATTT
AY188193.1	Human astrovirus strain T3/EG/B9/2000 capsid protein precursor, gene, partial cds	TTTCTGGAGACCGCGGCCACGCCGAGTAGGATCGAGGGTACAGTCTCCATCTCTTTTCTGTCTCTGTTTAGATTATTTTAATCACCATTT
AY188194.1	Human astrovirus strain T4/EG/A33/2000 capsid protein precursor, gene, partial cds	GTCAAGGGAGCCGCGGCCACGCCGAGTAGGATCGAGGGTACAGCTCCCATTCTTTTCTGTCTCTGTTTAGATGATTTTAATCAACATTT
AY188195.1	Human astrovirus strain T4/EG/A5/2000 capsid protein precursor, gene, partial cds	GTCAAGGGAGCCGCGGCCACGCCGAGTAGGATCGAGGGTACAGCTCCCATTCTTTTTTTTCTCTGTTTAGATGATTTTAATCAACATTT
AY188196.1	Human astrovirus strain T4/EG/A70/2000 capsid protein precursor, gene, partial cds	GTCAAGGGAGCCGCGGCCACGCCGAGTAGGATCGAGGGTACAGCTCCCATTCTTTTCTGTCTCTGTTTAGATGATTTTAATCAACATTT
AY188197.1	Human astrovirus strain T4/EG/A86/2000 capsid protein precursor, gene, partial cds	GTCAAGGGAGCCGCGGCCACGCCGAGTAGGATCGAGGGTACAGCTCCCATTCTTTTCTGTCTCTGTTTAGATGATTTTAATCAACATTT
AY188198.1	Human astrovirus strain T4/EG/B177/2000 capsid protein precursor, gene, partial cds	GTCAAGGGAGCCGCGGCCACGCCGAGTAGGATCGAGGGTACAGCTCCCATTCTTTTCTGTCTCTGTTTAGATGATTTTAATCAACATTT
AY188199.1	Human astrovirus strain T4/EG/B249/2001 capsid protein precursor, gene, partial cds	GTCAAGGGAGCCGCGGCCACGCCGAGTAGGATCGAGGGTACAGCTCCTATTCTTTTCTGTCTCTGTTTAGATGATTTTAATCAACATTT
AY188200.1	Human astrovirus strain T5/EG/A215/2001 capsid protein precursor, gene, partial cds	CTCCAGGAAGCCGCGGCCACGCCGAGTAGGATCGAGGGTACAGCTTCCTTTTCTTCTTTCCTGTCTCTGTTTAGATTATTTTAATCAACATTT
AY188201.1	Human astrovirus strain T5/EG/A31/2000 capsid protein precursor, gene, partial cds	CTCCAGGAAGCCGCGGCCACGCCGAGTAGGATCGAGGGTACAGCTTCCTTTTCTTCTTTTCTGTCTCTGTTTAGATTATTTTAATCAACATTT
AY188202.1	Human astrovirus strain T5/EG/A67/2000 capsid protein precursor, gene, partial cds	CTCCAGGAAGCCGCGGCCACGCCGAGTAGGATCGAGGGTACAGCTTCCTTTTCTTCTTTTCTGTCTCTGTTTAGATTATTTTAATCAACATTT
AY188203.1	Human astrovirus strain T6/EG/A30/2000 capsid protein precursor, gene, partial cds	TTTCAGGAAGCCGCGGCCACGCCGAGTAGGATCGAGGGTACAGCTTCCTTTCTTTTCTGTCTCTGTTTAGATTATTTTAATCACCATTT
AY188204.1	Human astrovirus strain T8/EG/A226/2001 capsid protein precursor, gene, partial cds	CTTCTGGAAGCCGCGGCCACGCCGAGTAGGATCGAGGGTACAGCTTCCTACCTCTCTTTTCTGTCTCTGTTTAGATTATTTTAATCACCATTT
AY188205.1	Human astrovirus strain T8/EG/A64/2000 capsid protein precursor, gene, partial cds	CTTCTGGAAGCCGCGGCCACGCCGAGTAGGATCGAGGGTACAGCTTCCTATCTCTCTTTTCTGTCTCTGTTTAGATTATTTTAATCACCATTT
AY188206.1	Human astrovirus strain T8/EG/B189/2000 capsid protein precursor, gene, partial cds	CTTCTGGAAGCCGCGGCCACGCCGAGTAGGATCGAGGGTACAGCTTCCTATCTCTCTTTTCTGTCTCTGTTTAGATTATTTTAATCATCATTT
AY188207.1	Human astrovirus strain T8/EG/B230/2001 capsid protein precursor, gene, partial cds	CTTCTGGAAGCCGCGGCCACGCCGAGTAGGATCGAGGGTACAGCTTCCTACCTCTCTTTTCTGTCTCTGTTTAGATTATTTTAATCACCATTT
AY188208.1	Human astrovirus strain T8/EG/B275/2001 capsid protein precursor, gene, partial cds	CTTCTGGAAGCCGCGGCCACGCCGAGTAGGATCGAGGGTACAGCTTCCTACCTCTCTTTTCTGTCTCTGTTTAGATTATTTTAATCACCATTT
Y08627.1	Human astrovirus type 1 gene encoding capsid protein precursor (partial)	CATCTGGAAGCCGCGGCCACGCCGAGTAGGAACGAGGGTACAGCTTCCTTCTTTTCTGTCTCTGTTTAGATTATTTTAATCACCATTTAAAATTGATTTAATCAGAAGC
Z25771.1	Human astrovirus type 1 genes for capsid protein and nonstructural protein	CATCTGGAAGCCGCGGCCACGCCGAGTAGGAACGAGGGTACAGCTTCCTTCTTTTCTGTCTCTGTTTAGATTATTTTAATCACCATTTAAAATTGATTTAATCAGAAGC
AJ620755.1	Human astrovirus type 1 partial mRNA for capsid precursor protein (CP gene), isolate HUN-1276	CATCTGGAAGCCGCGGCCACGCCGAGTAGGAACGAGGGTACAGCTTCCTTCTTTTCTGTCTCTGTTTAGATTATTTTAATCACCATTTAAAATTGATTTAATCAAGAAGCA
AJ620756.1	Human astrovirus type 1 partial mRNA for capsid precursor protein (CP gene), isolate HUN-1284	CATCTGGAAGCCGCGGCCACGCCGAGTAGGAACGAGGGTACAGCTTCCTTCTTTTCTGTCTCTGTTTAGATTATTTTAATCACCATTTAAAATTGATTTAATCAGAAGCA
AJ620759.1	Human astrovirus type 1 partial mRNA for capsid precursor protein (CP gene), isolate HUN-1830	TATCTGGAAGCCGCGGCCACGCCGAGTAGGAACGAGGGTACAGCTTCCTTCTTTTCTGTCTCTGTTTAGATTATTTTAATCACCATTTAAAATTGATTTAATCA
AJ620751.1	Human astrovirus type 1 partial mRNA for capsid precursor protein (CP gene), isolate HUN-479	CATCTGGAAGCCGCGGCCACGCCGAGTAGGAACGAGGGTACAGCTTCCTTCTTTTCTGTCTCTGTTTAGATTATTTTAATCACCATTTAAAATTGATTTAATCAGAAGCA
AJ620752.1	Human astrovirus type 1 partial mRNA for capsid precursor protein (CP gene), isolate HUN-867	CATCTGGAAGCCGCGGCCACGCCGAGTAGGAACGAGGGTACAGCTTCCTTCTTTTCTGTCTCTGTTTAGATTA
AY720892.1	Human astrovirus type 1 strain Dresden, complete genome	CATCTGGAAGCCGCGGCCACGCCGAGTAGGAACGAGGGTACAGCTTCCTTCTTTTCTGTCTCTGTTTAGATTATTTTAATCACCATTTAAAATTGATTTAATCAGAAGC
AF395734.1	Human astrovirus type 1 strain HUN-1a capsid protein precursor, gene, partial cds	CATCTGGAAGCCGCGGCCACGCCGAGTAGGAACGAGGGTACAGCTTCCTTCTTTTCTGTCTCTGTTTAGATTATTTTAATCACCATTT
AF395733.1	Human astrovirus type 1 strain HUN-1b capsid protein precursor, gene, partial cds	CATCTGGAAGCCGCGGCCACGCCGAGTAGGATCGAGGGTACAGCTTCCTTCTTTTCTGTCTCTGTTTAGATTATTTTAATCACCATTT
AY304458.1	Human astrovirus type 1 T1/US/CN2814/1998 capsid protein precursor, gene, partial cds	CATCTGGAAGCCGCGGCCACGCCGAGTAGGATCGAGGGTACAGCTTCCTTCTTTTCTGTCTCTGTTTAGATTATTTTAATCACCATTT
AY304457.1	Human astrovirus type 1 T1/US/CN2882/1998 capsid protein precursor, gene, partial cds	ATCTGGAAGCCGCGGCCACGCCGAGTAGGCACGAGGGTACAGCTTCCTTCTTTTCTGTCTCTGTTTAGATTATTTTAATCATCATTT
AY304456.1	Human astrovirus type 1 T1/US/CN2932/1998 capsid protein precursor, gene, partial cds	CATCTGGAAGCCGCGGCCACGCCGAGTAGGAACGAGGGTACAGCTTCCTTCTTTTCTGTCTCTGTTTAGATTATTTTAATCATCATTT
AY304459.1	Human astrovirus type 1 T1/US/CN3138/1999 capsid protein precursor, gene, partial cds	CATCTGGAAGCCGCGGCCACGCCGAGTAGGAACGAGGGTACAGCTTCCTTCTTTTCTGTCTCTGTTTAGATTATTTTAATCACCATTT
AY304451.1	Human astrovirus type 1 T1/US/KL1417/1998 capsid protein precursor, gene, partial cds	CATCTGGAAGCCGCGGCCACGCCGAGTAGGATCGAGGGTACAGCTTCCTTCTTTTCTGTCTCTGTTTAGATTATTTTAATCATCATTT
AY304452.1	Human astrovirus type 1 T1/US/KL1638/1999 nonfunctional capsid protein precursor, gene, partial sequence	ATCTGGAAGCCGCGGCCACGCCGAGTGGGAACGAGGGTACAGCTTCCTTCTTTTCTGTCCCTGTTTAGATTATTTTAATCACCATTT
AY304453.1	Human astrovirus type 1 T1/US/KL1900/1999 capsid protein precursor, gene, partial cds	CATCTGGAAGCCGCGGCCACGCCGAGTAGGAACGAGGGTACAGCTTCCTTCTTTTCTGTCTCTGTTTAGATTATTTTAATCACCATTT
AY304454.1	Human astrovirus type 1 T1/US/KL1947/1999 capsid protein precursor, gene, partial cds	CATCTGGAAGCCGCGGCCACGCCGAGTAGGAACGAGGGTACAGCTTCCTTCTTTTCTGTCTCTGTTTAGATTATTTTAATCACCATTT
AY304460.1	Human astrovirus type 1 T1/US/NR2311/1999 capsid protein precursor, gene, partial cds	CATCTGGAAGCCGCGGCCACGCCGAGTAGGAACGAGGGTACAGCTTCCTTCTTTTCTGTCTCTGTTTAGATTATTTTAATCACCATTT
AY304455.1	Human astrovirus type 1 T1/US/NR2501/1998 capsid protein precursor, gene, partial cds	CATCTGGAAGCCGCGGCCACGCCGAGTAGGAACGAGGGTACAGCTTCCTTCTTTTCTGTCTCTGTTTAGATTATTTTAATCACCATTT
Z11682.1	Human astrovirus type 1, 3' terminal sequence RNA	CATCTGGAAGCCGCGGCCACGCCGAGTAGGAACGAGGGTACAGCTTCCTTCTTTTCTGTCTCTGTTTAGATTATTTTAATCACCATTTAAAATTGATTTAATCAGAAGC
Y08628.1	Human astrovirus type 2 gene encoding capsid protein precursor (partial)	TTTCTGGAGACCGCGGCCACGCCGAGTAGGATCGAGGGTACAGTCTCCATTACTTTTCAGTCTCTGTTTAGATTATTTTAATCACCATTTAAAATTGATTTAATCAGAAGC
AF257226.1	Human astrovirus type 2 M358 capsid precursor protein gene, partial cds	TTTCTGGAGACCGCGGCCACGCCGAGTAGGATCGAGGGTACAGTCTCCATTACTTTTCTGTCTCTGTTTAGATTATCTTAATCACCATTT
AY304462.1	Human astrovirus type 2 T2/US/CN2722/1998 capsid protein precursor, gene, partial cds	TTTCTGGAGACCGCGGCCACGCCGAGTAGGAACGAGGGTACAGTCTCTATTTCTTTTCTGTCTCTGTTTAGATTATTTTAATCACCATTT
AY304463.1	Human astrovirus type 2 T2/US/CN3080/1998 capsid protein precursor, gene, partial cds	TTTCTGGAGACCGCGGCCACGCCGAGTAGGAACGAGGGTACAGTCTCCATTTCTTTTCTGTCTCTGTTTAGATTATTTTAATCGCCATTT
AY304461.1	Human astrovirus type 2 T2/US/KL1299/1998 capsid protein precursor, gene, partial cds	TTTCTGGAGACCGCGGCCACGCCGAGTAGGATCGAGGGTACAGTCTCCATTACTTTTCTGTCTCTGTTTAGATTATTTTAATCACCATTT
AF117209.1	Human astrovirus type 3 capsid protein precursor, gene, complete cds	TTTCTGGAGACCGCGGCCACGCCGAGTAGGATCGAGGGTACAGTCTCCATTTCTTTTCTGTCTCTGTTTAGATTATTTTAATCACCATTTAAAATTGGTTTAATCAGAGAA
Y08629.1	Human astrovirus type 3 gene encoding capsid protein precursor (partial)	TTTCTGGAGACCGCGGCCACGCCGAGTAGGATCGAGGGTACAGTCTCCATTTCTTTTCTGTCTCTGTTTAGATTATTTTAATCACCATTTAAAATTGATTTAATCAGAAGC
AJ620760.1	Human astrovirus type 3 partial mRNA for capsid precursor protein (CP gene), isolate HUN-1854	TTTCTGGAGACCGCGGCCACGCCGAGTAGGATCGAGGGTACAGTCTCCATTTCTTTTCTGTCTCTGTTTAGATTATTTTAATCACCATTTAAAATTGATTTAATCAGA
AF395735.1	Human astrovirus type 3 strain HUN-3 capsid protein precursor, gene, partial cds	TTTCTGGAGACCGCGGCCACGCCGAGTAGGATCGAGGGTACAGTCTCCATTTCTTTTCTGTCTCTGTTTAGATTATTTTAATCACCATTT
AY304464.1	Human astrovirus type 3 T3/US/CN3207/1999 capsid protein precursor, gene, partial cds	TTTCTGGAGACCGCGGCCACGCCGAGTAGGATCGAGGGTACAGTCTCCATTTCTTTTCTGTCTCTGTTTAGATTATTTTAATCACCATTT
AY304465.1	Human astrovirus type 3 T3/US/KL754/1998 capsid protein precursor, gene, partial cds	TTTCTGGAGACCGCGGCCACGCCGAGTAGGATCGAGGGTACAGTCTCCATTTCTTTTCTGTCTCTGTTTAGATTATTTTAATCACCATTT
Y08630.1	Human astrovirus type 4 gene encoding capsid protein precursor (partial)	ATCAAGGGAGCCGCGGCCACGCCGAGTAGGATCGAGGGTACAGCTCCCATTCTTTTCTGTTTCTGTTTAGATGATTTAATCAACATTTAAAATTGATTTAATCAGGTGC
Z33883.1	Human astrovirus type 4 gene encoding structural polyprotein vp1-3	ATCAAGGGAGCCGCGGCCACGCCGAGTAGGATCGAGGGTACAGCTCCCATTCTTTTCTGTTTCTGTTTAGATGATTTAATCAACATTTAAAATTGATTTAATCAGAAGC
AJ620754.1	Human astrovirus type 4 partial mRNA for capsid precursor protein (CP gene), isolate HUN-1065	GTCAAGGGAGCCGCGGCCACGCCGAGTAGGATCGAGGGTACAGCTCCCATTCTTTTCTGTCTCTGTTTAGATGATTTTAATCAACATTTAAAATTGATTTAATCAGAAGCA
AJ620758.1	Human astrovirus type 4 partial mRNA for capsid precursor protein (CP gene), isolate HUN-1760	GTCAAGGGAGCCGCGGCCACGCCGAGTAGGATCGAGGGTACAGCTCCCATTCTTTTCTGTCTCTGTTTAGATGATTTTAATCAACATTTAAAATTGATTTAATCAGA
AJ620753.1	Human astrovirus type 4 partial mRNA for capsid precursor protein (CP gene), isolate HUN-991	GTCAAGGGAGCCGCGGCCACGCCGAGTAGGATCGAGGGTACAGCTCCCATTCTTTTCTGTCTCTGTTTAGATGATTTTAATCAACATTTAAAATTGATTTAATCAGAAGCA
AY720891.1	Human astrovirus type 4 strain Dresden, complete genome	ATCAAGGGAGCCGCGGCCACGCCGAGTAGGATCGAGGGTACAGCTCCCATTCTTTTCTGTTTCTGTTTAGATGATTTTAATCAACATTTAAAATTGATTTAATCAGGTGC
AY304466.1	Human astrovirus type 4 T4/US/NR2657/1998 capsid protein precursor, gene, partial cds	ATCAAGGGAGCCGCGGCCACGCCGAGTAGGATCGAGGGTACAGCTCCCATTCTTTTCTGTCTCTGTTTAGATGATTTTAATCAACATTT
Y08631.1	Human astrovirus type 5 gene encoding capsid protein precursor (partial)	CTTCAGGAAGCCGCGGCCACGCCGAGTAGGATCGAGGGTACAGCTTCCTTTTCCTCTTTTCTGTCTCTGTTTAGATTATTTTAATCAACATTTAAAATTGATTTAATCAGATGC
AF395737.1	Human astrovirus type 5 strain HUN-5 capsid protein precursor, gene, partial cds	CTTCAGGAAGCCGCGGCCACGCCGAGTAGGATCGAGGGTACAGCTTCCTTTTCCTCTTTTCTGTCTCTGTTTAGATTATTTTAATCAACATTT
AY304467.1	Human astrovirus type 5 T5/US/KL1783/1999 capsid protein precursor, gene, partial cds	TTTCAGGAAGCCGCGGCCACGCCGAGTAGGATCGAGGGTACAGCTTCCTTTTCCTCTTTTCTGTCTCTGTTTAGATTATTTTAATCAACATTT
Z46658.1	Human astrovirus type 6 gene for capsid polyprotein precursor	TTTCAGGAAGCCGCGGCCACGCCGAGTAGGATCGAGGGTACAGCTTCCTTTCTTTTCTGTCTCTGTTTAGATTATTTTAATCACCATTTAAAATTGATTTAATCAGAAGC
AB005257.1	Human astrovirus type 6 RNA for capsid protein, partial cds	TTTCAGGAAGCCGCGGCCACGCCGAGTAGGATCGAGGGTACAGCTTCCTTTCTTTTCTGTCTCTGTTTAGATTATTTTAATCACCATTTAAAATTGATTTAATCAGAAGC
Y08632.2	Human astrovirus type 7 gene for capsid protein precursor	TTTCTGGAGACCGCGGCCACGCCGAGTAGGATCGAGGGTACAGTCTCCATTTCTTTTCTGTCTCTGTTTAGATTATTTTAATCATCATTTAAAATTGATTTAATCAGAAGC
AF248738.2	Human astrovirus type 7 ORF1b gene, partial cds; and capsid protein precursor, gene, complete cds	TTTCTGGAGACCGCGGCCACGCCGAGTAGGATCGAGGGTACAGTCTCCATTTCTTTTCTGTCTCTGTTTAGATTATTTTAATCATCATTTAAAATTGATTTAATCAGAAGC
AY304468.1	Human astrovirus type 7 T7/US/CN486/1999 capsid protein precursor, gene, partial cds	TTTCTGGAGACCGCGGCCACGCCGAGTAGGATCGAGGGTACAGTCTCCATTTCTTTTCTGTCTCTGTTTAGATTATTTTAATCATCATTT
Z66541.1	Human astrovirus type 8 orf2 gene for capsid protein	TATCTGGAAGCCGCGACCACGCCGAGTAGGATCGAGGGTACAGCTTCCTATCTCTCTTTTCTGTCTCTGTTTAGATTATTTTAATCACCATTTAAAATTGATTTAATCAGAAGC
AJ620757.1	Human astrovirus type 8 partial mRNA for capsid precursor protein (CP gene), isolate HUN-1562	CTTCTGGAAGCCGCGGCCACGCCGAGTAGGATCGAGGGTACAGCTTCCTATCTCTCTTTTCTGTCTCTGTTTAGATTATTTTAATCACCATTTAAAATTGATTTAATCAGAAGCAG
AF395738.1	Human astrovirus type 8 strain HUN-8 capsid protein precursor, gene, partial cds	CTTCTGGAAGCCGCGGCCACGCCGAGTAGGATCGAGGGTACAGCTTCCTATCTCTCTTTTCTGTCTCTGTTTAGATTATTTTAATCACCATTT
AY304470.1	Human astrovirus type 8 T8/US/CN3383/1999 capsid protein precursor, gene, partial cds	CTTCTGGAAGCCGCGGCCACGCGGAGTAGGATCGAGGGTACAGCTTCCTATCTCTCTTTTCTGTCTCTGTTTAGATTATTTTAATCACCATTT
AY304469.1	Human astrovirus type 8 T8/US/KL1553/1998 capsid protein precursor, gene, partial cds	CTTCTGGAAGCCGCGGCCACGCCGAGTAGGATCGAGGGTACAGCTTCCTATCTCTCTTTTCTGTCTCTGTTTAGATTATTTTAATCACCATTT
AF260508.1	Human astrovirus type 8, complete genome	TATCTGGAAGCCGCGACCACGCCGAGTAGGATCGAGGGTACAGCTTCCTATCCTTCTTTTCTGTCTCTGTTTAGATTATTTTAATCACCATTTAAAATTGATTTAATCAGATGC
NC_001943.1	Human astrovirus, complete genome	CATCTGGAAGCCGCGGCCACGCCGAGTAGGAACGAGGGTACAGCTTCCTTCTTTTCTGTCTCTGTTTAGATTATTTTAATCACCATTTAAAATTGATTTAATCAGAAGC
HV511037.1	JP 2011520430-A/1: Novel avian Astrovirus	ACTGACTTTCCCGAGGCCACGGCGAGTAGCATCGAGGGTACAGGAAAGCTGGGACCATTGCATAGTCAACTAATTTGGCTGTGCTAGGGGGACCAATGGGGTGGTAGGTCAATCAAACCGCCACTCACGCAACTTGGAGCCTGCTAAAACCTACGCTCCTGTGCGCTAAAGTTGGTTCTCCCGAAAGTGGGCTTTTCATTATTTGAATTAATTTTGAATTGGCTAACTTTT
GU985458.1	Mink astrovirus isolate SMS-AstV, complete genome	TGAACACTACCCGCGGCCACGCCGAGTAGGATCGAGGGTACAGGTAGTGAGTAAGTTCAAGTGATTTTTAGACTGTTAAGCTAATCATCATTTAAAATTAATAATTGRCAAAAAAAAAAAA
AY179509.1	Mink astrovirus, complete genome	GAACACTACCCGAGGCCACGCCGAGTTAGGATCGAGGGTACAGGTAGTGAGTAAGTTCAGATGATTTTTAGACTTGTTAAGCTAATCATCATTTAAAATTAATAATTGGC
NC_004579.1	Mink astrovirus, complete genome	GAACACTACCCGAGGCCACGCCGAGTTAGGATCGAGGGTACAGGTAGTGAGTAAGTTCAGATGATTTTTAGACTTGTTAAGCTAATCATCATTTAAAATTAATAATTGGC
JF755422.1	Mouse astrovirus M-52/USA/2008, complete genome	CTGGTCCTGCCGCGGCCACGCCTAGTCGGAACGAGGGTACAGCAGGGGTCCCCTAGCCATTTTAATCAGAATCAATTGGCTAGGCAGTGGAGGAGATCGCCACTGCCATTTGATTTGACCCGCTCGCGGGTCAATTGATCCGTAAGCATCAAAATCAAAAAAAAAAAAAAAAAAAAAAAAAA
NC_015935.1	Mouse astrovirus M-52/USA/2008, complete genome	CTGGTCCTGCCGCGGCCACGCCTAGTCGGAACGAGGGTACAGCAGGGGTCCCCTAGCCATTTTAATCAGAATCAATTGGCTAGGCAGTGGAGGAGATCGCCACTGCCATTTGATTTGACCCGCTCGCGGGTCAATTGATCCGTAAGCATCAAAATCAAAAAAAAAAAAAAAAAAAAAAAAAA
JQ408745.1	Murine astrovirus strain TF18LM RNA-dependent RNA polymerase mRNA, partial cds; and capsid protein mRNA, complete cds	AAAGAAAAAGCCGCGGCCACGCCGAGTAGGATCGAGGGTACAGCTTTCTCCCCTGCTTTTCTGCTTCTTTCTGTGCTTTGGTGTTACTTTAGGGTAATATAATTGGCATAAAAATTGGC
S68561.1	non-structural protein, capsid protein [human astrovirus serotype 1, isolate A88/2, Newcastle, Genomic RNA, 2739 nt]	CATCTGGAAGCCGCGGCCACGCCGAGTAGGAACGAGGGTACAGCTTCCTTCTTTTCTGTCTCTGTTTAGATTATTTTAATCACCATTTAAAATTGATTTAATCAGAAGC
JN592482.1	Ovine astrovirus OAstV-2/Hungary/2009 nonstructural protein gene, partial cds; and structural protein gene, complete cds	TCCGAGTGAGCCGAGGCCACGCCGAGTAGGATCGAGGGTACAGCTCTTCTTTTTCTTTTTCTGTTTTAATCATTAATTGCCTTTTTTTGATTGATTCTTT
NC_002469.1	Ovine astrovirus, complete genome	CACTTCAATCCCGAGGCCACGCCGAGTAGGATCGAGGGTACAGGATTGTTTGATTTTTTAATCAATTAATTCAGATTTATTAATTGGC
HQ889774.1	Pigeon avian nephritis virus strain SH10 non-structural polyprotein and structural polyprotein genes, complete cds	ACTGACTTTCCCGAGGCCACGGCGAGTAGCATCGAGGGTACAGGAAAGCTGGGACCATTGTGTAGCTAACTAATTTAGCTGCACTAGGGGCTCCAATGGGGTGGTAGACCAATCACGTCACCATCCACGCAACGGGAACCTGTTGATACCAACGTTCTCCTGCGCTAAAGTTGGGACTCCCGAAAGTGGGCTTTTCATTGATTGAATTATTTTTGAATTGGCTAACTTTTAAAAAAAAAAAA
GQ914773.1	Porcine astrovirus 2 Shanghai/2008 polyprotein and capsid protein genes, complete cds	CTCCGAAAGCCGAGGCCACGCCGAGTAGGTTCGAGGGTACAGCTTTCCCTTCTTTTCTGTCTCTCTTTAGATTAGTCTAATTAGCATTAGAATTGATTTAATTAGAAGCAAAAAAAAAAAAAAAAAAAAAAA
JN088537.1	Porcine astrovirus 5 isolate CC12 polymerase gene, partial cds; and capsid gene, complete cds	TCTGACTGAGCCGAGGCCACGCCGAGTAGGATCGAGGGTACAGCTCATTTTTCTTAATTAAATTTCCTGAAATTAATCATTGAATTATTTGATTATTTGCTGAAAAATTTAAAAAAAAAAAAAAAAAAA
JF713711.1	Porcine astrovirus 5 strain 33/USA, complete genome	TCTGAATGAGCCGAGGCCACGCCGAGTAGGACCGAGGGTACAGCTCATGTTTTATTTTTTTGAATCTAATCATTTAACTGTTTTGATTATTTGCCTTAAAATATTAAAAAAAAAAAAAAAAAAAAA
AB037272.1	Porcine astrovirus gene for capsid protein precursor, complete cds	TTTCTGAAAGCCGAGGCCACGCCGAGTAGGAACGAGGGTACAGCTTTCAATTTCTTTTCTGTCTCTTTTTAGATTAGTCTAATTAGCATTAGAATTGATTTAATTAGAAGCAAAAAAAAAAAAA
Y15938.2	Porcine astrovirus gene for capsid protein precursor, genomic RNA	TTTCTGAAAGCCGAGGCCACGCCGAGTAGGAACGAGGGTACAGCTTTCAATTTCTTTTCTGTCTCTTTTTAGATTAGTCTAATTAGCATTAGAATTGATTTAATTAGAAGC
FJ160481.1	Porcine astrovirus strain PUJP44V nonfunctional capsid protein precursor, gene, partial sequence	TTTCCGAAAGCCGAGGCCACGCCGAGTAGGATCGAGGGTACAGC
FJ160480.1	Porcine astrovirus strain PUJP55V capsid protein precursor, gene, partial cds	CCTCTGAAAGCCGAGGCCACGCCGAGTAGGAACGAGGGTACAGC
FJ160483.1	Porcine astrovirus strain PUJP5V capsid protein precursor, gene, partial cds	TTTCTGGAGACCGCGGCCACGCCGAGTAGGATCGAGGGTACAGT
FJ160482.1	Porcine astrovirus strain PUJPP47V capsid protein precursor, gene, partial cds	TTTCCGAAAGCCGAGGCCACGCCGAGTAGGACCGAGGGTACAGC
Y15937.2	Sheep astrovirus, complete genome, genomic RNA	CACTTCAATCCCGAGGCCACGCCGAGTAGGATCGAGGGTACAGGATTGTTTGATTTTTTAATCAATTAATTCAGATTTATTAATTGGC
Y15936.2	Turkey astrovirus 1 complete genome, genomic RNA	AAAATTGATGCCGAGGCCACGCCGGGTAGGATCGAGGGTACAGCATCGGTGCACTAACTTAGTTAGCGCACCACTAATCAAAAGGAAAAATTTTTAAGGGTTTTTTTTTCCTTTTAAGGATTAGCATTATAAAAYCGC
NC_002470.1	Turkey astrovirus, complete genome	AAAATTGATGCCGAGGCCACGCCGGGTAGGATCGAGGGTACAGCATCGGTGCACTAACTTAGTTAGCGCACCACTAATCAAAAGGAAAAATTTTTAAGGGTTTTTTTTTCCTTTTAAGGATTAGCATTATAAAAYCGC
FR727149.1	Wood pigeon astrovirus partial RNA-dependent RNA polymerase and capsid protein precursor, strain 06/15660-1, genomic RNA	ACTAACTCTACCGAGGCCACGGCGAGTAGCATCGAGGGTACAGTAGAGCTGGGACCATTGTGTGTTCAACTAATTTGAACATACTAGGGAGCCAATGGGGTGGTAGGTCAATCAAACCGCTGCCCACGTACGTGCGGCCTGTCTGACCAACTACGCCGCACCACGGAAAAAGTTGGCAACCCCGAAAGTGGGCTTTTCATTTTTTGAACTAAATTTGAATTAGCNAACTTTTAAAAAAAAAAA
L06802.1	ATVCAPSID Human astrovirus capsid protein mRNA, complete cds	TTTCTGGAGACCGCGGCCACGCCGAGTAGGATCGAGGGTACAGTCTCCATTACTTTTCTGTCTCTGTTTAGATTATTTTAATCACCATTTAAAATTGATTTAATCAGAAGC
L23513.1	ATVPOLY6A Human astrovirus type 1 strain Oxford, complete genome	CATCTGGAAGCCGCGGCCACGCCGAGTAGGAACGAGGGTACAGCTTCCTTCTTTTCTGTCTCTGTTTAGATTATTTTAATCACCATTTAAAATTGATTTAATCAGAAGC
U15136.1	HAU15136 Human astrovirus type 5 major capsid protein precursor mRNA, complete cds	CTTCAGGAAGCCGCGCCCACGCCGAGTAGGATCGAGGGTACAGTC
M87668.1	HUA3TERMS Human astrovirus type 1 RNA, 3' terminal sequence	CATCTGGAAGCCGCGGCCACGCCGAGTAGGAACGAGGGTACAGCTTCCTTCTTTTCTGTCTCTGTTTAGATTATTTTAATCACCATTTAAAATTGATTTAATCAGAAGC
L13745.1	HUANSSPS Human astrovirus serotype 2, complete sequence of genomic RNA	TTTCTGGAGACCGCGGCCACGCCGAGTAGGATCGAGGGTACAGTCTCCATTACTTTTCTGTCTCTGTTTAGATTATTTTAATCACCATTTAAAATTGATTTAATCAGAAGCAAAAAAAAAAAAAAAAAAAAAAAAAAAAAAA
S47249.1	Human astrovirus type 1, Genomic RNA, 118 nt	CATCTGGAAGCCGCGGCCACGCCGAGTAGGAACGAGGGTACAGCTTCCTTCTTTTCTGTCTCTGTTTAGATTATTTTAATCACCATTTAAAATTGATTTAATCAGAAGC
EF584908.1	Asian leopard cat coronavirus Guangxi/F230/2006 polyprotein (orf1b) gene, partial cds; and spike protein (S), envelope protein (E), membrane protein (M), hypothetical protein (NS6), nucleocapsid protein (N), and hypothetical protein (NS7) genes, complete cds	ATTTAATATGCCGAGGCCACGCGGAGTACGATCGAGGGTACAGCATAATCTCAACTTTTGTTGAGCCACAATTTTAATCCTAATTGGAGAAGGCCAAAGGACTGTACTACTTTTGTAGGTGTAGCAGTCGCCCAGTGGGAAAGCGCCAACTAGGTTACAATTGTGGTGGGGACAAATTAGGGGAAATTAAATTGGCTTATAGGG
GU323504.1	Avian coronavirus isolate Agamia agami/BR/UNESP/2009 3' UTR	GAAGCCAGTGCCGGGGCCACGCGGAGTACGATCGAGGGTACAG
GU323505.1	Avian coronavirus isolate Aptenodytes patagonicus/BR/UNESP/2009 3' UTR	GAAGCCAGTGCCGGGGCCACGCGGAGTACGATCGAGGGTACAG
GU323507.1	Avian coronavirus isolate Pavo cristatus/02/BR/UNESP/2009 3' UTR	GATGCCAGTGCCGGGGCCACGCGGAGTACGATCGAGGGTACAG
GU323506.1	Avian coronavirus isolate Pavo cristatus/BR/UNESP/2009 3' UTR	GAAGCCAGTGCCGGGGCCACGCGGAGTACGATCGAGGGTACAG
GU323508.1	Avian coronavirus isolate Penelope superciliaris/BR/UNESP/2009 3' UTR	GAAGCCAGTGCCGGGGCCACGCGGAGTACGATCGAGGGTACAG
GU323509.1	Avian coronavirus isolate Porphryrio martinica/01/BR/UNESP/2009 3' UTR	GAAGCCAGTGCCGGGGCCACGCGGAGTACGATCGAGGGTACAG
GU323510.1	Avian coronavirus isolate Porphryrio martinica/02/BR/UNESP/2009 3' UTR	GAAGCCAGTGCCGGGGCCACGCGGAGTACGATCGAGGGTACAG
GU323511.1	Avian coronavirus isolate Rupornis magnirostris/BR/UNESP/2009 3' UTR	GAAGCCAGTGCCGGGGCCACGCGGAGTACGATCGAGGGTACAG
AJ311317.1	Avian infectious bronchitis virus (strain Beaudette CK) complete genomic RNA	GATGCCAGTGCCGGGGCCACGCGGAGTACGATCGAGGGTACAGCACTAGGACGCCCATTAGGGGAAGAGCTAAATTTTAGTTTAAGTTAAGTTTAATTGGCTAAGTATAGTTAAAATTTATAGGCTAGTATAGAGTTAGAGCAAAAAAAAAAAAAAAAAAAAAAAAAAAA
AJ311362.1	Avian infectious bronchitis virus (strain Beaudette US) s gene, 3a gene, 3b gene, 3c gene, m gene, 5a gene, 5b gene and n gene, genomic RNA	GATGCCAGTGCCGGGGCCACGCGGAGTACGATCGAGGGTACAGCACTAGGACGCCCATTAGGGGAAGAGCTAAATTTTAGTTTAAGTTAAGTTTAATTGGCTAAGTATAGTTAAAATTTATAGGCTAGTATAGAGTTAGAGCAAAAAAAAAAAA
AY319651.1	Avian infectious bronchitis virus isolate BJ, complete genome	GATGCCAGTGCCGGGGCCACGCGGAGTACGATCGAGGGTACAGCACTAGGACGCCCACTAGGGGAAGAGCTAAATTTTAGTTTAAGTTAAGTTTAATTGGCTAAGTATAGTTAAAATTTATAGGCTAGTATAGAGTTAGAGCAAAAAAAAAAAAAAAAA
DQ001338.1	Avian infectious bronchitis virus isolate IBV-EP3, complete genome	GATGCCAGTGCCGGGGCCACGCGGAGTACGATCGAGGGTACAGCACTAGGACGCCCATTAGGGGAAGAGCTAAATTTTAGTTTAAGTTAAGTTTAATTGGCTAAGTATAGTTAAAATTTATAGGCTAGTATAGAGTTAGAGCA
DQ001339.1	Avian infectious bronchitis virus isolate IBV-p65, complete genome	GATGCCAGTGCCGGGGCCACGCGGAGTACGATCGAGGGTACAGCACTAGGACGCCCATTAGGGGAAGAGCTAAATTTTAGTTTAAGTTAAGTTTAATTGGCTAAGTATAGTTAAAATTTATAGGCTAGTATAGAGTTAGAGCA
AY641576.1	Avian infectious bronchitis virus isolate Peafowl/GD/KQ6/2003, complete genome	GATGCCAGTGCCGGGGCCACGCTGAGTACGACCGAGGGTACAGCACTAGGACGCCCATTAGGGGAAGAGCTAAATTTTAGTTTAAGTTAAGTTTAATAGGCTATGTATAGTTAAAATTTATAGGCTAGTATAGAGTTAGAGCGAAAAAAAAAAAAAA
DQ288927.1	Avian infectious bronchitis virus isolate SAIBK, complete genome	GATGCCAGTGCCGAGGCCACGCGGAGTACGATCGAGGGTACAGCACTAGGACGCCCATTAGGGGAAGAGCTAAATTTTAGTTTAAGTTAAGTTTAATTGGCTAAGTATAGTTAAAATTTATAGGCTAGTTTAGAGTTAGACCAAAAAAAAAAAAAAA
Z30541.1	Avian infectious bronchitis virus mRNA for chimeric gene	GATGCCAGTGCCGGGGCCACGCGGAGTACGATCGAGGGTACAGCACTAGGACGCCCATTAGGGGAAGAGCTAAATTTTAGTTTAAGTTAAGTTTAATTGGCTAAGTATAGTTAAAATTTATAGGCTAGTATAGAGTTAGAGCA
AY044186.1	Avian infectious bronchitis virus mRNA, 3'UTR	GATGCCAGTGCCGGGGCCACGCTGAGTACGACCGAGGGTACAGCACTAGGACGCCCATTAGGGGAAGAGCTAAATTTTAGTTTAAGTTAAGTTTAATAGGCTATGTATAGTTAAAATTTATAGGCTAGTATAGAGTTAG
AY646283.1	Avian infectious bronchitis virus partridge/GD/S14/2003, complete genome	GATGCCAGTGCCGGGGCCACGCGGAGTACGATCGAGGGTACAGCACTAGGACGCCCACTAGGGGAAGAGCTAAATTTTAGTTTAAGTTAAGTTTAATTGGCTAAGTATAGTTAAAATTTATAGGCTAGTATAGAGTTAGAGTAAAAAAAAAAAAAA
AY692454.1	Avian infectious bronchitis virus polyprotein 1a, polyprotein 1b, spike protein, 3a protein, 3b protein, small envelope protein, membrane protein, 5a protein, 5b protein, and nucleocapsid protein mRNAs, complete cds	GATGCCAGTGCCGGGGCCACGCGGAGTACGATCGAGGGTACAGCACTAGGACGCCCATTAGGGGAAGAGCTAAATTTTAGTTTAAGTTAAGTTTAATTGGCTAAGTATAGTTAAAATTTATAGGCTAGTATAGAGTTAGAGCA
AF203007.1	Avian infectious bronchitis virus strain D1466 3' noncoding region	GAAGCCAGTGCCGGGGCCACGCGGAGTACGATCGAGGGTACAGCACTAGGACGCCCACTAGGGGAAGAGCTAAATTTTAGTTTAAGTTAAGTTTAATTGGCTAAGTATAGTTAAAATTTATAGGCTAGTATAGAGTTAGAGC
AF322368.2	Avian infectious bronchitis virus strain D41 3' noncoding region	GAAGCCAGTGCCGGGGCCACGCGGAGTACGATCGAGGGTACAGCACTAGGACGCCCACTAGGGGAAGAGCTAAATTTTAGTTTAAGTTAAGTTTAATTGGCTAAGTATAGTTAAAATTTATAGGCTAGTATAGAGTTAGAGC
AF203002.1	Avian infectious bronchitis virus strain DE072 3' noncoding region	GATGCCAGTGCCGAGGCCACGCGGAGTACGATCGAGGGTACAGCACTAGGACGCCCACTAGGGGAAGAGCTAAATTTTAGTTTAAGTTAAGTTTAATTGGCTAAGTATAGTTAAAATTTATAGGCTAGTATAGAGTTAGAGC
AY851295.1	Avian infectious bronchitis virus strain Mass 41, complete genome	GATGCCAGTGCCGGGGCCACGCGGAGTACGACCGAGGGTACAGCACTAGGACGCCCATTAGGGGAAGAGCTAAATTTTAGTTTAAGTTAAGTTTAATTGGCTATGTATAGTTAAAATTTATAGGCTAGTATAGAGTTAGAGCAA
NC_001451.1	Avian infectious bronchitis virus, complete genome	GATGCCAGTGCCGGGGCCACGCGGAGTACGATCGAGGGTACAGCACTAGGACGCCCATTAGGGGAAGAGCTAAATTTTAGTTTAAGTTAAGTTTAATTGGCTAAGTATAGTTAAAATTTATAGGCTAGTATAGAGTTAGAGCA
AJ278335.1	Avian infectious bronchitis virus, strain D207, 3' UTR	GAAGCCAGTGCCAGGGCCACGCGGAGTACGATCGAGGGTACAGCACTAGGACGCCCACTAGGGGAAGAGCTAAATTTTAGTTTAAGTTAAGTTTAATTGGCTAGGTATAGTTAAAATTTATAGGCTAGTATAGAGTTAGAGCAAAAAAAAAA
AJ278336.1	Avian infectious bronchitis virus, strain H120, 3' UTR	GAAGCCAGTGCCGGGGCCACGCGGAGTACGATCGAGGGTACAGCACTAGGACGCCCACTAGGGGAAGAGCTAAATTTTAGTTTAAGTTAAGTTTAATTGGCTAAGTATAGTTAAAATTTATAGGCTAGTATAGAGTTAGAGCAAAAAAAAAA
AJ278337.1	Avian infectious bronchitis virus, strain HV10, 3' UTR	GATGCCAGTGCCGGGGCCACGCGGAGTACGATCGAGGGTACAGCACTAGGACGCCCACTAGGGGAAGAGCTAAATTTTAGTTTAAGTTAAGTTTAATTGGCTAAGTATAGTTAAAATTTATAGGCTAGTATAGAGTTAGAGCAAAAAAAAAA
AJ278338.1	Avian infectious bronchitis virus, strain HVI-140, 3' UTR	GATGCCAGTGCCGGGGCCACGCGGAGTACGATCGAGGGTACAGCACTAGGACGCCCACTAGGGGAAGAGCTAAATTTTAGTTTAAGTTAAGTTTAATTGGCTAAGTATAGTTAAAATTTATAGGCTAGTATAGAGTTAGAGCAAAAAAAAAAA
AJ278334.1	Avian infectious bronchitis virus, strain UK/918/68, 3'UTR	AGATCCAGTGCCGAGGCCACGCGGAGTACGATCGAGGGTACAGCACTAGGACGCCCAGTAGGGGAGAGCTAAATTTTAGTTTAAGTTAAGTTTAATTGGCTAAGTATAGTTAAAATTTATAGGCTAGTATAGAGTTAGAGCAAAAAAAAAAA
DQ648856.1	Bat coronavirus (BtCoV/273/2005), complete genome	CACATTTTCACCGAGGCCACGCGGAGTACGATCGAGGGTACAGTGAATAATGCTAGGGAGAGCTGCCTATATGGAAGAGCCCTAATGTGTAAAATTAATTTTAGTAGTGCTATCCCCATGTGATTTTAATAGCTTCTTAGGAGAATGACAAAAAAAAAAAA
DQ648857.1	Bat coronavirus (BtCoV/279/2005), complete genome	CACATTTTCACCGAGGCCACGCGGAGTACGATCGAGGGTACAGTGAATAATGCTAGGGAGTGCTGCCTATATGGAAGAGCCCTAATGTGTAAAATTAATTTTAGTAGTGCTATCCCCATGTGATTTTAATAGCTTCTTAGGAGAATGACAAAAA
GU190215.1	Bat coronavirus BM48-31/BGR/2008, complete genome	CACATAGTCACCGAGGCCACGCGGAGTACGATCGAGGGTACAGTGACTAATGCTAGGGAGAGCTGCCTATATGGAAGAGCCCTAATGTGTAAAATTATTTTAGTAGTGCTATCCCCATGTGATTTTAATAGCTTCTTAGGAGAATGACAAAAAAAAAAAAAAAAAAAAAA
NC_014470.1	Bat coronavirus BM48-31/BGR/2008, complete genome	CACATAGTCACCGAGGCCACGCGGAGTACGATCGAGGGTACAGTGACTAATGCTAGGGAGAGCTGCCTATATGGAAGAGCCCTAATGTGTAAAATTATTTTAGTAGTGCTATCCCCATGTGATTTTAATAGCTTCTTAGGAGAATGACAAAAAAAAAAAAAAAAAAAAAA
FJ376620.1	Bulbul coronavirus HKU11-796, complete genome	ATTTAATGTGCCGAGGCCACGCGGAGTACGATCGAGGGTACAGCACAATCTCAACATTTGTTTAATTTAACAACTCAAACACTGAAGAAAGTCAAAGGACTGTACTACTTTGTAGGTGTAGCAGTCGCCCAATGGGAAAGCGTCAGTGTTTGTGTGGTTGAGTGGGGAACAAATTAGGGAAATTAAATTGGCTTAAATGGGGGAGGGAGCAAAAAAAAAAAAAAAAA
FJ376619.2	Bulbul coronavirus HKU11-934, complete genome	ATTTAATGTGCCGAGGCCACGCGGAGTACGATCGAGGGTACAGCACAATCTCAACATTTGTTTAATTTAACAACTCAAACACTGAAGAAAGTCAAAGGACTGTACTACTTTGTAGGTGTAGCAGTCGCCCAGTGGGAAAGCGTCAGTGTTTGTGTGGTTGAGTGGGGAACAAATTAGGGAAATTAAATTGGCTTAAATGGGGGAGGGAGCAAAAAAAAAAAAAAAA
JQ065049.1	Common-moorhen coronavirus HKU21 strain HKU21-8295, complete genome	ATTGAATGAACCGAGGCCACGCGGAGTACGATCGAGGGTACAGTTCAAAATCAACTTAATTGTTGAACCACAATTTATCTAGTTATGGAGAATTTAAAGGAGTGTACGACTGGTTCGGTGTAGCACTCGCTCTTTATGAGAAAGCGCCATAACTACATTAGTTGTGTGGGGGATGATTGGGTTTAATTCAATTGGCTTAAATTGGGGGAGGTAGCAAAAAAA
NC_016996.1	Common-moorhen coronavirus HKU21, complete genome	ATTGAATGAACCGAGGCCACGCGGAGTACGATCGAGGGTACAGTTCAAAATCAACTTAATTGTTGAACCACAATTTATCTAGTTATGGAGAATTTAAAGGAGTGTACGACTGGTTCGGTGTAGCACTCGCTCTTTATGAGAAAGCGCCATAACTACATTAGTTGTGTGGGGGATGATTGGGTTTAATTCAATTGGCTTAAATTGGGGGAGGTAGCAAAAAAA
JF705860.1	Duck coronavirus isolate DK/CH/HN/ZZ2004, complete genome	GATGCCAGTGCCGAGGCCACGCGGAGTACGATCGAGGGTACAGCACTAGGACGCCCACTAGGGGAAGAGCTAAATTTTAGTTTAAGTTAAGTTTAATTGGCTAAGTATAGTTAAAATTTATAGGCTAGTATAGAGTTAGAGCAAAAAAAAAAA
AJ871024.1	Duck coronavirus partial ORFyd for hypothetical protein, genomic RNA, isolate 03/1094	GATGCCAGTGCCGGGGCCACGCGGAGTACGATCGAGGGTACAGCACTGAGCCGCCCGTCTGATTACGGGAAGAGCTAAATTTAGTTTAAGTTAAGTTTAATTGGCTAAGTAAAGTTAGAATCAATAGGCTAGTATAGAGTTAGAGC
AJ871017.1	Goose coronavirus NC gene, ORFxg and ORFyg, genomic RNA, isolate 03/586-50	ATGCCATGTGCCGGGGCCACGCGGAGTACGATCGAGGGTACAGCACATGGACGCCCATTTTGATTAATGGGAAGAGCTAGATTTAGTTTAGGTTTAGTTTAATTGGCTAAAAATAATTAAAATTTGTAGGCTAGTATAGAGTTAGAGC
AJ871019.1	Goose coronavirus partial NC gene, ORFxg and ORFyg, genomic RNA, isolate 03/586-30	ATGCCATGTGCCGGGGCCACGCGGAGTACGATCGAGGGTACAGCACATGGACGCCCATTTTGATTAATGGGAAGAGCTAGATTTAGTTTAGGTTTAGTTTAATTGGCTAAAAATAATTAAAATTTGTAGGCTAGTA
AJ871018.1	Goose coronavirus partial NC gene, ORFxg and ORFyg, genomic RNA, isolate 03/586-77	ATGTCATATGCCGGGGCCACGCGGAGTACGATCGAGGGTACAGCATATGGACGCCC
AJ871020.1	Goose coronavirus partial NC gene, ORFxg and ORFyg, genomic RNA, isolate 03/586-86	ATGCCATGTGCCGGGGCCACGCGGAGTACGATCGAGGGTACAGCACATGGACGCCCATTTTGATTAATGGGAAGAGCTAGATTTAGTTTAGGTTTAGTTTAATTGGCTAAAAATAATTAAAATTTGTAGGCTAG
EU822340.1	Infectious bronchitis virus isolate 2992/02 spike protein (S), 3a protein (3a), 3b protein (3b), truncated envelope protein (E), membrane protein (M), 5a protein (5a), 5b protein (5b), and nucleocapsid protein (N) genes, complete cds	GATGCCAGTGCCGGGGCCACGCGGAGTACGATCGAGGGTACAGCACTAGGACGCCCATTAGGGGAAGAGCTAAATTTTAGTTTAAGTTAAGTTTAATTGGCTAAGTATAGTTAA
EU822339.1	Infectious bronchitis virus isolate 3071/03 spike protein (S), 3a protein (3a), truncated 3b protein (3b), envelope protein (E), membrane protein (M), 5a protein (5a), 5b protein (5b), and nucleocapsid protein (N) genes, complete cds	GATGCCAGTGCCGGGGCCACGCGGAGTACGATCGAGGGTACAGCACTAGGACGCCCATTAGGGGAAGAGCTAAATTTTAGTTTAAGTTAAGTTTAATTGGCTAAGTATAGTTAA
EU822338.1	Infectious bronchitis virus isolate 3263/04 spike protein (S), 3a protein (3a), 3b protein (3b), envelope protein (E), membrane protein (M), 5a protein (5a), 5b protein (5b), and nucleocapsid protein (N) genes, complete cds	GATGCCAGTGCCGGGGCCACGCGGAGTACGATCGAGGGTACAGCACTAGGACGCCCATTAGGGGAAGAGCTAAATTTTAGTTTAAGTTAAGTTTAATTGGCTAAGTATAGTTAA
EU822337.1	Infectious bronchitis virus isolate 3374/05 spike protein (S), 3a protein (3a), truncated 3b protein (3b), envelope protein (E), membrane protein (M), 5a protein (5a), 5b protein (5b), and nucleocapsid protein (N) genes, complete cds	GATGCCAGTGCCGGGGCCACGCGGAGTACGATCGAGGGTACAGCACTAGGACGCCCACTAGGGGAAGAGCTAAATTTTAGTTTAAGTTAAGTTTAATTGGCTAAGTATAGTTAA
EU822336.1	Infectious bronchitis virus isolate 3468/07 spike protein (S), 3a protein (3a), 3b protein (3b), envelope protein (E), membrane protein (M), 5a protein (5a), 5b protein (5b), and nucleocapsid protein (N) genes, complete cds	GATGCCAGTGCCGGGGCCACGCGGAGTACGATCGAGGGTACAGCACTAGGACGCCCATTAGGGGAAGAGCTAAATTTTAGTTTAAGTTAAGTTTAATTGGCTAAGTATAGTTAA
FJ807653.1	Infectious bronchitis virus isolate chicken/JS/YZ07/2008 spike protein, 3a protein, 3b protein, small virion-associated protein, membrane protein, 5a protein, 5b protein, and nucleocapsid protein genes, complete cds	GACGCCAGTGCCGGGGCCACGCGGAGTACGATCGAGGGTACAGCACTAGGACGCCCACTAGGGGAAGAGCTAAATTTTAGTTTAAGTTAAGTTTAATTGGCTAAGTATAGTTAAAATTTGTAGGCTAGTATAGAGTTAGAGCA
HM245924.1	Infectious bronchitis virus isolate CQ04-1, complete genome	GACGCCAGTGCCGAGGCCACGCGGAGTACGATCGAGGGTACAGCACTAGGACGCCCATTAGGGGAAGAGCTAAATTTTAGTTTAAGTTAAGTTTAATTGGCTAATTATAGTTAAAATTTATAGGCTAGTATAGAGTTAGAGAAAAAAAAAAAA
HM245923.1	Infectious bronchitis virus isolate DY07, complete genome	GATGCCAGTGCCGGGGCCACGCGGAGTACGATCGAGGGTACAGCACTAGGACGCCCACTAGGGGAAGAGCTAAATTTTAGTTTAAGTTAATTTTAATTTGCTAAGTACAGTTAAAATTTATAGGCTAGTATAGAGTTAGAGCAAAAAAAAAAAA
HQ848267.1	Infectious bronchitis virus isolate GX-YL5, complete genome	GATGCCAGTGCCGAGGCCACGCGGAGTACGATCGAGGGTACAGCACTAGGACGCCCGTTAGGGGAAGAGCTAAATTTTAGTTTAAGTTAAGTTTAATTGGCTAAGTATAGTTAAAATTTATAGGCTAGTATAGAGTTAGAGCAAAAAAAAAAAAAA
HQ850618.1	Infectious bronchitis virus isolate GX-YL9, complete genome	GACGCCAGTGCCGGGGCCACGCGGAGTACGATCGAGGGTACAGCACTAGGACGCCCATTAGGGGAAGAGCTAAATTTTAGTTTAAGTTAAGTTTAATTGGCTAAGTATAGTTAAAATTTGTAGGCTAGTATAGAGTTAGAGCAAAAAAAAAAAAAAA
JF732918.1	Infectious bronchitis virus isolate IBV_N1-03 spike protein (S), 3a protein (3a), 3b protein (3b), small membrane protein (3c), membrane protein (M), 5a protein (5a), 5b protein (5b), and nucleocapsid protein (N) genes, complete cds	GATGCCAGTGCCGGGGCCACGCGGAGTACGATCGAGGGTACAG
DQ059621.1	Infectious bronchitis virus isolate N4/02 nucleocapsid protein (N) mRNA, complete cds	GATGCCAGTGCCGGGGCCACGCGGAGTACGATCGAGGGTACAGCACTTGGACGCCCATTAAGGGAAGAGCTAAATTTTAGTTTAAGTTAAGTTTAATTGGCTAAGTATAGTTAAAATTTTTAGGCTAGTATAGAGTTAGAGC
DQ059623.1	Infectious bronchitis virus isolate N4/03 nucleocapsid protein (N) mRNA, complete cds	GATGCCAGTGCCGGGGCCACGCGGAGTACGATCGAGGGTACAGCACTTGGACGCCCATTAAGGGAAGAGCTAAATTTTAGTTTAAGTTAAGTTTAATTGGCTAAGTATAGTTAAAATTTTTAGGCTAGTATAGAGTTAGAGC
DQ059622.1	Infectious bronchitis virus isolate N5/03 nucleocapsid protein (N) mRNA, complete cds	GATGCCAGTGCCGGGGCCACGCGGAGTACGATCGAGGGTACAGCACTTGGACGCCCATTAAGGGAAGAGCTAAACTTTAGTTTAAGTTAAGTTTAATTGGCTAAGTATAGTTAAAATTTTTAGGCTAGTATAGAGTTAGAGC
EF544159.1	Infectious bronchitis virus isolate SAIB14 nucleocapsid protein gene, partial cds; and 3' UTR	GATGCCAGTGCCGGGGCCACGCGGAGTACGATCGAGGGTACAGCACTAGGACGCCCA
EF544160.1	Infectious bronchitis virus isolate SAIB20 nucleocapsid protein gene, partial cds; and 3' UTR	GACGCCAGTGCCGAGGCCACGCGGAGTACGATCGAGGGTACAGCACTAGGACGCCCA
EF544158.1	Infectious bronchitis virus isolate SAIB9 nucleocapsid protein gene, partial cds; and 3' UTR	GACGCCAGTGCCGGGGCCACGCGGAGTACGATCGAGGGTACAGCACTAGGACGCCCA
EF544161.1	Infectious bronchitis virus isolate SAIBb2 nucleocapsid protein gene, partial cds; and 3' UTR	GACGCCAGTGCCGGGGCCACGCGGAGTACGATCGAGGGTACAGCACTAGGACGCCCA
EF544162.1	Infectious bronchitis virus isolate SAIBb6 nucleocapsid protein gene, partial cds; and 3' UTR	ATGCCAGTGCCGATGCCACGCGGAGTACGATCGAGGGTACAGCACTAGGACGCCCA
EF544163.1	Infectious bronchitis virus isolate SAIBbs nucleocapsid protein gene, partial cds; and 3' UTR	GACGCCAGTGCCGGGGCCACGCGGAGTACGATCGAGGGTACAGCACTAGGACGCCCA
EF544164.1	Infectious bronchitis virus isolate SAIBcq nucleocapsid protein gene, partial cds; and 3' UTR	GATGCCAGTGCCGGGGCCACGCGGAGTACGATCGAGGGTACAGCACTAGGACGCCCA
EF544165.1	Infectious bronchitis virus isolate SAIBdy nucleocapsid protein gene, partial cds; and 3' UTR	GACGCCAGTGCCGGGGCCACGCGGAGTACGATCGAGGGTACAGCACTAGGACGCCCA
EF544166.1	Infectious bronchitis virus isolate SAIBK nucleocapsid protein gene, partial cds; and 3' UTR	GATGCCAGTGCCGAGGCCACGCGGAGTACGATCGAGGGTACAGCACTAGGACGCCCA
EF544167.1	Infectious bronchitis virus isolate SAIBw6 nucleocapsid protein gene, partial cds; and 3' UTR	GACGCCAGTGCCGGGGCCACGCGGAGTACGATCGAGGGTACAGCACTAGGACGCCCA
EF544168.1	Infectious bronchitis virus isolate SAIBwj nucleocapsid protein gene, partial cds; and 3' UTR	GATGCCAGTGCCGGGGCCACGCTGAGTACGACCGAGGGTACAGCACTAGGACGCCCA
EU714029.1	Infectious bronchitis virus isolate SC021202, complete genome	GACGCCAGTGCCGGGGCCACGCGGAGTACGATCGAGGGTACAGCACTAGGACGCCCACTAGGGGAAGAGCTAAATTTTAGTTTAAGTTAAGTTTAATTGGCTAAGTATAGTTAAAATTTGTAGGCTAGTTTAGAGTTAGAGCAAAAAAAAAA
DQ646406.1	Infectious bronchitis virus isolate TW1171/92 spike protein (S), 3a protein (3a), 3b protein (3b), E protein (E), M protein (M), 5a protein (5a), 5b protein (5b), and nucleocapsid protein (N) genes, complete cds	GATGCCAGTGCCGGGGCCACGCGGAGTACGATCGAGGGTACAGCACTAGGACGCCCATTAGGGGAAGAGCTAAATTTTAGTTTAAGTTAAATTTAATTGGCTAAATATAGTTAA
DQ646404.1	Infectious bronchitis virus isolate TW2296/95 spike protein (S), 3a protein (3a), 3b protein (3b), E protein (E), M protein (M), 5a protein (5a), 5b protein (5b), and nucleocapsid protein (N) genes, complete cds	GATGCCAGTGCCGGGGCCACGCGGAGTACGATCGAGGGTACAGCACTAGGACGCCCATTAGGGGAAGAGCTAAATTTTAGTTTAAGTTAAGTTCAATTGGCTAAGTATAGTTAA
DQ646405.2	Infectious bronchitis virus isolate TW2575/98, complete genome	GATGCCAGTGCCGGGGCCACGCGGAGTACGATCGAGGGTACAGCACTAGGACGCCCACTAGGGGAAGAGCTAAATTTTAGTTTAAGTTAAGTTTAATTGGCTAATTATAGTTAA
JF893452.1	Infectious bronchitis virus isolate YN, complete genome	GACGCCAGTGCCGGGGCCACGCGGAGTACGATCGAGGGTACAGCACTAGGACGCCCATTAGGGGAAGAGCTAAATTTTAGTTTAAGTTAAGTTTAATTGGCTAAGTATAGTTAAAATTTGTAGGCTAGTTTAGAGTTAGAGCA
EU714028.1	Infectious bronchitis virus isolate ZJ971, complete genome	GAAGCCAGTGCCGGGGCCACGCGGAGTACGATCGAGGGTACAGCACTAGGACGCCCACTAGGGGAAGAGCTAAATTTTAGTTTAAGTTAAGTTTAATTGGCTAAGTATAGTTAAAATTTATAGGCTAGTATAGAGTTAGAGCAAAAAAAAAAAAA
FN430414.1	Infectious bronchitis virus ITA/90254/2005, complete genome	GAAGCCAGTGCCGGGGCCACGCGGAGTACGATCGAGGGTACAGCACTAGGACGCCCACTAGGGGAAGAGCTAAATTTTAGTTTAAGTTAAGTTTAATTGGCTAAGTATAGTTAAAATTTATAGGCTAGTATAGAGTTAG
FN430415.1	Infectious bronchitis virus NGA/A116E7/2006, complete genome	GATGCCAGTGCCGGGGCCACGCGGAGTACGATCGAGGGTACAGCACTAGGACGCCCATTAGGGGAAGAGCTAAATTTTAGTTTAAGTTAAGTTTAATTGGCTAAGTATAGTTAAAATTTATAGGCTAATATAGAGTTAGAG
Z69629.1	Infectious bronchitis virus RNA (defective RNA CD-61)	GATGCCAGTGCCGGGGCCACGCGGAGTACGATCGAGGGTACAGCACTAGGACGCCCATTAGGGGAAGAGCTAAATTTTAGTTTAAGTTAAGTTTAATTGGCTAAGTATAGTTAAAATTTATAGGCTAGTATAGAGTTAGAGC
GU393331.1	Infectious bronchitis virus serotype Cal56b, complete genome	GATGCCAGTGCCGGGGCCACGCGGAGTACGATCGAGGGTACAGCACTAGGACGCCCGCTAGGGGAAGAGCTAAATTTTAGTTTAAGTTAAGTTTAATTGGCTAAGTATAGTTAAAATTTATAGGCTAGTATAGAGTTAGAGCCAGCA
AY514485.1	Infectious bronchitis virus serotype California 99, complete genome	GATGCCAGTGCCGAGGCCACGCGGAGTACGATCGAGGGTACAGCACTAGGACGCCCACTAGGGGAAGAGCTAAATTTTAGTTTAAGTTAAGTTTAATTGGCTAAGTGTAGTTAAAATTTATAGGCTAGTATAGAGTTAGAGCA
GU393332.1	Infectious bronchitis virus serotype Delaware 072, complete genome	TGCCATGTGCCGAGGGCCACGCGGAGTACGATCGAGGGTACAGCACTAGGACGCCCACTAGGGGAAGAGCTAAATTTTAGTTTAAGTTAAGTTTAATGCTAAGTATAGTTAAAATTTATAGGCTAGTATAGAGTTAGAGC
GU393333.1	Infectious bronchitis virus serotype FL18288, complete genome	GATGCCAGTGCCGAGGCCACGCGGAGTACGATCGAGGGTACAGCACTAGGACGCCCACTAGGGGAAGAGCTAAATTTTAGTTTAAGTTAAGTTTAATTGGCTAAGTATAGTTAAAATTTATA
GU393334.1	Infectious bronchitis virus serotype Gray, complete genome	GATGCCAGTGCCGGGGCCACGCGGAGTACGATCGAGGGTACAGCACTAGGACGCCCGTTAGAGGAAGAGCTAAATTTTAGTTTAGGTTAATG
GU393335.1	Infectious bronchitis virus serotype H120, complete genome	GAAGCCAGTGCCGGGGCCACGCGGAGTACGATCGAGGGTACAGCACTAGGACGCCCACTAGGGGAAGAGCTAAATTTTAGTTTAAGTTAAGTTTAATTGGCTAAGTATAGTTAAAATTTATAGGCTAGTATAGAGTTAGAGCAA
GU393337.1	Infectious bronchitis virus serotype Iowa 97, complete genome	ATGCCAGTGCCGAGGCCACGCGGAGTACGATCGAGGGCACAGCACTAGGACGCCCATTATGGGAAGGGCTAAATTTTAGTTTAAGTTAAGTTTAATTGGCTAAGTATAGTTAAAATTTATAGGCTAGTATA
GU393338.1	Infectious bronchitis virus serotype JMK, complete genome	GATGCCAGTGCCGGGGCCACGCGGAGTACGATCGAGGGTACAGCACTAGGACGCCCGTTAGGGGAAGAGCTAAATTTTAGTTTAAGTTAAGTTAATTGGCTAAGTATAGTTAAAATTTGTAGGCTAGTATAGAGTTAGGGCATTTCAAACATTCGACAACCCCCGCT
EU526388.1	Infectious bronchitis virus strain A2, complete genome	GATGCCAGTGCCGAGGCCACGCGGAGTACGATCGAGGGTACAGCACTAGGACGCCCACTAGGGGAAGAGCTAAATTTTAGTTTAAGTTAAGTTTAATTGGCTAATTATAGTTAAAATTTATAGGCTAGTATAGAGTTAGAGCAAAAAAAAAAAA
GQ504720.1	Infectious bronchitis virus strain Arkansas DPI, complete genome	GATGCCAGTGCCGGGGCCACGCGGAGTACGATCTAGGGTTACAGCACTAGGACGCCCATTAGGGGAAGAGCTAAATTTTAGTTTAAGTTAAGTTTAATTGGCTAAGTATAGTTAAAATTTGTAGGCTAGTATAGAGTTAGAGCA
GQ504721.2	Infectious bronchitis virus strain Arkansas Vaccine, complete genome	GATGCCAGTGCCGGGGCCACCCGGAGTACGATCGAGGGTACAGCACTAGGACGCCCATTAAGGGAAGAGCTAAATTTTAGTTTAAGTTAAGTTTAATTGGCTAAGTATAGTTAAAATTTGTAGGCTAGTATAGAGTTAGAGC
EU418976.1	Infectious bronchitis virus strain ArkDPI11, complete genome	GATGCCAGTGCCGGGGCCACGCGGAGTACGATCGAGGGTACAGCACTAGGACGCCCATTAAGGGAAGAGCTAAATTTTAGTTTAAGTTAAGTTTAATTGGCTAAGTATAGTTAAAATTTGTAGGCTAGTATAGAGTTAGAGCAAAAAAAAAAAAAAAA
DQ490205.1	Infectious bronchitis virus strain Armidale spike protein (S), 3a protein (3a), 3b protein (3b), small membrane protein (3c), membrane protein (M), 5a protein (5a), 5b protein (5b), and nucleocapsid (N) genes, complete cds	GATGCCAGTGCCGGGGCCACGCGGAGTACGATCGAGGGTACAG
FJ904714.1	Infectious bronchitis virus strain Cal 1995, complete genome	GATGCCAGTGCCGAGGCCACGCGGAGTACGATCGAGGGTACAGCACTAGGACGCCCACTAGGGGAAGAGCTAAATTTTAGTTTAAGTTAAGTTTAATTGGCTAAGTGTAGTTAAAATTTATAGGCTAATAAAGAGTTAGAGCA
FJ904715.1	Infectious bronchitis virus strain Cal557 2003, complete genome	GATGCCAGTGCCGGGGCCACGCGGAGTACGATCGAGGGTACAGCACTAGGACGCCCATTAAGGGAAGAGCTAAATTTTAGTTTAATTGGCTAAGTGTAGTTAAAATTTATAGGCTAGTATAGAGTTAGAGCA
JF828981.1	Infectious bronchitis virus strain ck/CH/LDL/101212, complete genome	GAAGCCAGTGCCGGGGCCACGCGGAGTACGATCGAGGGTACAGCACTAGGACGCCCACTAGGGGAAGAGCTAAATTTTATTTTAAGTTAAGTTTAATTGGCTAAGTATAGTTAAAATTTATAGGCTAGTATAGAGTTAGAGCAAAAAAAAAAA
JF330898.1	Infectious bronchitis virus strain ck/CH/LHB/100801, complete genome	GATGCCAGTGCCGGGGCCACGCGGAGTACGATCGAGGGTACAGCACTAGGACGCCCATTAGGGGAAGAGCTAAATTTTAGTTTAAGTTAAGTTCAATTGGCTAAGTATAGTTAAAATTTATAGGCTAGTATAGAGTTAGAGCAAAAAAAAAAAA
JF828980.1	Infectious bronchitis virus strain ck/CH/LHLJ/100902, complete genome	GATGCCAGTGCCGGGGCCACGCTGAGGACGACCGAGGGTACAGCACTAGGACGCCCATTAGGGGAAGAGCTAAATTTTAGTTTAAGTTAAGTTTAATTGGCTATGTATAGTTAAAATTTATAGGCTAGTATAGAGTTAGAGCAAAAAAAAAAAA
JF330899.1	Infectious bronchitis virus strain ck/CH/LNM/091017, complete genome	GAAGCCAGTGCCGGGGCCACGCGGAGTACGATCGAGGGTACAGCACTAGGACGCCCACTAGGGGAAGAGCTAAATTTTAGTTTAAGTTAAGTTTAATTGGCTAAGTATAGTTAAAATTTATAGGCTAGTATAGAGTTAGAGCA
EU637854.1	Infectious bronchitis virus strain CK/CH/LSD/05I from China, complete genome	GATGCCAGTGCCGGGGCCACGCGGAGTACGATCGAGGGTACAGCACTAGGACGCCCACTAGGGGAAGAGTTAAATTTTAGTTTAAGTTAAGTTTAATTGGCTAGGTATAGTTAAAATTTATAGGCTAGTATAGAGTTAGAGCAAAAAAAAAAAAAAAAA
JQ088078.1	Infectious bronchitis virus strain CK/SWE/0658946/10, complete genome	GAAGCCAGTGCCGGGGCCACGCGGAGTACGATCGAGGGTACAGCACTAGGACGCCCACTAGGGGAAGAGCTAAATTTTAGTTTAAGTTAAGTTTAATTGGCTAAGTATAGTAAAATTTATAGGCTTGTAGAGTTAG
FJ904717.1	Infectious bronchitis virus strain Conn46 1972, complete genome	GATGCCAGTGCCGAGGCCACGCGGAGTACGATCGAGGGTACAGCACTAGGACGCCCACTAGGGGAAGAGCTAAATTTTAGTTTAAGTTAAGTTTTATTGGCTAAGTATAGTTAAAATTTATAGGCTTGTATAGAGTTAGAGCCA
FJ904718.1	Infectious bronchitis virus strain Conn46 1983, complete genome	GATGCCAGTGCCGAGGCCACGCGGAGTACGATCGAGGGTACAGCACTAGGACGCCCACTAGGGGAAGAGCTAAATTCTAGTTTAAGTTAAGTTTAATTGGCTAAGTATAGTTAAAATTTATAGGCTTGTATAGAGTTAGAGCCA
FJ904719.1	Infectious bronchitis virus strain Conn46 1991, complete genome	GATGCCAGTGCCGAGGCCACGCGGAGTACGATCGAGGGTACAGCACTAGGACGCCCACTAGGGGAAGAGCTAAATTCTAGTCTAAGTTAAGTTTAATTGGCTATGTATAGTTAAAATTTATAGGCTAGTATAGAGTTAGAGCAA
FJ904716.1	Infectious bronchitis virus strain Conn46 1996, complete genome	GATGCCAGTGCCGAGGCCACGCGGAGTACGATCGAGGGTACAGCACTAGGACGCCCACTAGGGGAAGAGCTAAATTTTAGTTTAAGTTAAGTTTTATTGGCTAAGTATAGTTAAAATTTATAGGCTTGTATAGAGTTAGAGCCA
GQ504722.1	Infectious bronchitis virus strain Georgia 1998 pass8, complete genome	GAAGCCAGTGCCGGGGCCACGCGGAGTACGATCGAGGGTACAGCACTAGGACGCCCACTAGGGGAAGAGCTAAATTTTAGTTTAAGTTAAGTTTAATTGCTAAGCATTCTTAAAATTTATAGGCTAGTATAGAGTTAGAGCAA
GQ504723.1	Infectious bronchitis virus strain Georgia 1998 Vaccine, complete genome	GATGCCAGTGCCGGGGCCACGCGGAGTACGATCGAGGGTACAGCACTAGGACGCCCATTAAGGGAAGAGCTAAATTTTAGTTTAAGTTAAGTTAATTGCTAAGTATTGTAAA
EU822341.1	Infectious bronchitis virus strain H120 spike protein (S), 3a protein (3a), 3b protein (3b), envelope protein (E), membrane protein (M), 5a protein (5a), 5b protein (5b), and nucleocapsid protein (N) genes, complete cds	GAAGCCAGTGCCGGGGCCACGCGGAGTACGATCGAGGGTACAGCACTAGGACGCCCACTAGGGGAAGAGCTAAATTTTAGTTTAAGTTAAGTTTAATTGGCTAAGTATAGTTAA
FJ807652.1	Infectious bronchitis virus strain H120, complete genome	GAAGCCAGTGCCGGGGCCACGCGGAGTACGATCGAGGGTACAGCACTAGGACGCCCACTAGGGGAAGAGCTAAATTTTAGTTTAAGTTAAGTTTAATTGGCTAAGTATAGTTAAAATTTATAGGCTAGTATAGAGTTAGAGCA
FJ888351.1	Infectious bronchitis virus strain H120, complete genome	GAAGCCAGTGCCGGGGCCACGCGGAGTACGATCGAGGGTACAGCACTAGGACGCCCACTAGGGGAAGAGCTAAATTTTAGTTTAAGTTAAGTTTAATTGGCTAAGTATAGTTAAAATTTATAGGCTAGTATAGAGTTAGAGCAAAAAAAAAAAAAAAAAAAAAA
EU817497.1	Infectious bronchitis virus strain H52, complete genome	GAAGCCAGTGCCGGGGCCACGCGGAGTACGATCGAGGGTACAGCACTAGGACGCCCATTAGGGGAAGAGCTAAATTTTAGTTTAAGTTAAGTTTAATAGGCTATGTATAGTTAAAATTTATAGGCTAGTATAGAGTTAGAGCAAAAAAAAAAAAAAAA
EU116941.1	Infectious bronchitis virus strain M41 nucleocapsid protein gene, complete cds	GATGCCAGTGCCGGGGCCACGCGGAGTACGACCGAGGGTACAGCACTAGGACGCCCATTAGGGGAAGAGCTAAATTTTAGTTTAAGTTAAGTTTAAT
DQ834384.1	Infectious bronchitis virus strain M41, complete genome	GATGCCAGTGCCGGGGCCACGCGGAGTACGACCGAGGGTACAGCACTAGGACGCCCATTAGGGGAAGAGCTAAATTTTAGTTTAAGTTAAGTTTAATTGGCTATGTATAGTTAAAATTTATAGGCTAGTATAGAGTTAGAGCAA
FJ904720.1	Infectious bronchitis virus strain Mass41 1965, complete genome	GATGCCAGTGCCGGGGCCACGCGGAGTACGACCGAGGGTACAGCACTAGGACGCCCATTAGGGGAAGAGCTAAATTTTAGTTTAAGTTAAGTTTAATTGGCTATGTATAGTTAAAATTTATAGGCTAGTATAGAGTTAGAGCA
FJ904721.1	Infectious bronchitis virus strain Mass41 1972, complete genome	GATGCCAGTGCCGGGGCCACGCGGAGTACGACCGAGGGTACAGCACTAGGACGCCCATTAGGGGAAGAGCTAAATTTTAGTTTAAGTTAAGTTTAATTGGCTATGTATAGTTAAAATTTATAGGCTAGTATAGAGTTAGAGCA
FJ904722.1	Infectious bronchitis virus strain Mass41 1979, complete genome	GATGCCAGTGCCGGGGCCACGCGGAGTACGATCGAGGGTACAGCACTAGGACGCCCATTAGGGGAAGAGCTAAATTTTAGTTTAAGTTAAGTTTAATTGGCTAAGTATAGTTAAAATTTATAGGCTAGTATAGAGTTAGAGCCA
FJ904723.1	Infectious bronchitis virus strain Mass41 1985, complete genome	GATGCCAGTGCCGGGGCCACGCGGAGTACGACCGAGGGTACAGCACTAGGACGCCCATTAGGGGAAGAGCTAAATTTTAGTTTAAGTTAAGTTTAATTGGCTATGTATAGTTAAAATTTATAGGCTAGTATAGAGTTAGAGCA
GQ504725.1	Infectious bronchitis virus strain Mass41 Vaccine, complete genome	GATGCCAGTGCCGGGGCCACGCGGAGTACGACCGAGGGTACAGCACTAGGACGCCCATTAGGGGAAGAGCTAAATTTTAGTTTAAGTTAAGTTTAATTGGCTATGTATAGTTAAAATTTATAGGCTAGTATAGAGTTAGAGCAA
GQ504724.1	Infectious bronchitis virus strain Massachusetts, complete genome	GATGCCAGTGCCGGGGCCACGGGGAGTACGACCGAGGGTACAGCACTAGGACGCCCATTAGGGGAAGAGCTAAATTTTAGTTTAAGTTAAGTTTAATTGGCTATGTATAGTAAAAATTTATAGGCTAGTATAGAGTTAGAGCAA
FJ008695.1	Infectious bronchitis virus strain Md27 spike protein, 3a protein, 3b protein, small envelope protein, membrane protein, 5a protein, 5b protein, and nucleocapsid protein genes, complete cds	GATGCCAGTGCCGAGGCCACGCGGAGTACGATCGAGGGTACAGCACTAGGACGCCCATTAGGGGAAGAGCTAAATTTTAGTTTAAGTTAAGTTTAATTGGCTAAGTATAGTTAAAATTTATAGGCTAGTATAGAGTTAGAGCAAAAAAAAAAAAAAAAAA
DQ490206.1	Infectious bronchitis virus strain N1-62 spike protein (S), 3a protein (3a), 3b protein (3b), small membrane protein (3c), membrane protein (M), 5a protein (5a), 5b protein (5b), and nucleocapsid (N) genes, complete cds	GACGCCAGTGCCGGGGCCACGCGGAGTACGATCGAGGGTACAG
DQ490207.1	Infectious bronchitis virus strain N1-88 spike protein (S), small membrane protein (3c), membrane protein (M), 5b protein (5b), and nucleocapsid (N) genes, complete cds	GAAGCCAGTGCCGGGGCCACGCGGAGTACGATCGAGGGTACAG
DQ490208.1	Infectious bronchitis virus strain N2-75 spike protein (S), 3a protein (3a), 3b protein (3b), small membrane protein (3c), membrane protein (M), 5a protein (5a), 5b protein (5b), and nucleocapsid (N) genes, complete cds	GATGCCAGTGCCGAGGCCACGCGGAGTACGATCGAGGGTACAG
DQ490210.1	Infectious bronchitis virus strain Q1-76 spike protein (S), 3a protein (3a), 3b protein (3b), small membrane protein (3c), membrane protein (M), 5a protein (5a), 5b protein (5b), and nucleocapsid (N) genes, complete cds	GATGCCAGTGCCGGGGCCACGCGGAGTACGATCGAGGGTACAG
DQ490211.1	Infectious bronchitis virus strain Q1-99 spike protein (S), 3a protein (3a), 3b protein (3b), small membrane protein (3c), membrane protein (M), 5a protein (5a), 5b protein (5b), and nucleocapsid (N) genes, complete cds	GATGCCAGTGCCGGGGCCACGCGGAGTACGATCGAGGGTACAG
DQ490212.1	Infectious bronchitis virus strain Q3-88 spike protein (S), small membrane protein (3c), membrane protein (M), 5b protein (5b), and nucleocapsid (N) genes, complete cds	AAGCCAGTGCCGAGGCCACTCGGAGTACGATCGAGGGTACAG
DQ490213.1	Infectious bronchitis virus strain S spike protein (S), 3a protein (3a), 3b protein (3b), small membrane protein (3c), membrane protein (M), 5a protein (5a), 5b protein (5b), and nucleocapsid (N) genes, complete cds	GATGCCAGTGCCGGGGCCACGCGGAGTACGATCGAGGGTACAG
JF732903.1	Infectious bronchitis virus strain Sczy3, complete genome	GATGCCAGTGCCGGGGCCACGCGGAGTACGATCGAGGGTACAGCACTAGGACGCCCACTAGGGGAAGAGCTAAATTTTAGTTTAAGTTAAGTTTAATTGGCTAAGTATAGTTAAAATTTATAGGCTAGTTTAGAGTTAGAGCAAAAAAAAAAAAAAAAAAAAAAAAAAAA
DQ490214.1	Infectious bronchitis virus strain V1-71 spike protein (S), 3a protein (3a), 3b protein (3b), small membrane protein (3c), membrane protein (M), 5a protein (5a), 5b protein (5b), and nucleocapsid (N) genes, complete cds	GATGCCAGTGCCGGGGCCACGCGGAGTACGATCGAGGGTACAG
DQ490220.1	Infectious bronchitis virus strain V18-91 spike protein (S), small membrane protein (3c), membrane protein (M), and nucleocapsid (N) genes, complete cds	GACGCCAGTGCCGGGGCCACGCGGAGTACGATCGAGGGTACAG
DQ490215.1	Infectious bronchitis virus strain V2-02 spike protein (S), 3a protein (3a), 3b protein (3b), small membrane protein (3c), membrane protein (M), 5a protein (5a), 5b protein (5b), and nucleocapsid (N) genes, complete cds	GATGCCAGTGCCGGGGCCACGCGGAGTACGATCGAGGGTACAG
DQ490216.1	Infectious bronchitis virus strain V2-71 spike protein (S), 3a protein (3a), 3b protein (3b), small membrane protein (3c), membrane protein (M), 5a protein (5a), 5b protein (5b), and nucleocapsid (N) genes, complete cds	GATGCCAGTGCCGGGGCCACGCGGAGTACGATCGAGGGTACAG
DQ490217.1	Infectious bronchitis virus strain V3-02 spike protein (S), 3a protein (3a), 3b protein (3b), small membrane protein (3c), membrane protein (M), 5a protein (5a), 5b protein (5b), and nucleocapsid (N) genes, complete cds	GATGCCAGTGCCGGGGCCACGCGGAGTACGATCGAGGGTACAG
DQ490218.1	Infectious bronchitis virus strain V5-90 spike protein (S), 3a protein (3a), 3b protein (3b), small membrane protein (3c), membrane protein (M), 5a protein (5a), 5b protein (5b), and nucleocapsid (N) genes, complete cds	GATGCCAGTGCCGGGGCCACGCGGAGTACGATCGAGGGTACAG
DQ490219.1	Infectious bronchitis virus strain V6-92 spike protein (S), small membrane protein (3c), membrane protein (M), and nucleocapsid (N) genes, complete cds	GACGCCAGTGCCGGGGCCACGCGGAGTACGATCGAGGGTACAG
DQ490221.1	Infectious bronchitis virus strain Vic spike protein (S), 3a protein (3a), 3b protein (3b), small membrane protein (3c), membrane protein (M), 5a protein (5a), 5b protein (5b), and nucleocapsid (N) genes, complete cds	GATGCCAGTGCCGGGGCCACGCGGAGTACGATCGAGGGTACAG
JQ065046.1	Magpie-robin coronavirus HKU18 strain HKU18-chu3, complete genome	GTTTAATGTGCCGAGGCCACGCGGAGTACGATCGAGGGTACAGCACAATCTCAACTTTTGTTGAAACTCAATTACACCTCTGTATGGAGAAAGAACAAAGGACTGTACTACTTAGTAGGAGCAGCAGTCGCCCAGTGGGAGAGCGCCATACAGGTTGTAGCTGAGCGGGGAACAAATTAGGGGAAATTAAATTGGCTTATATGGGGGATGGAGCAAAAAAAAAAAAAAA
NC_016993.1	Magpie-robin coronavirus HKU18, complete genome	GTTTAATGTGCCGAGGCCACGCGGAGTACGATCGAGGGTACAGCACAATCTCAACTTTTGTTGAAACTCAATTACACCTCTGTATGGAGAAAGAACAAAGGACTGTACTACTTAGTAGGAGCAGCAGTCGCCCAGTGGGAGAGCGCCATACAGGTTGTAGCTGAGCGGGGAACAAATTAGGGGAAATTAAATTGGCTTATATGGGGGATGGAGCAAAAAAAAAAAAAAA
FJ376622.1	Munia coronavirus HKU13-3514, complete genome	TTTAATGTGTCGAGGCCACGCGGAGTACGATCGAGGGTACAGCACAATCTCAACTTTTGTTGAAACTTAACTACATCCTATATGGAGAAGGAACAAAGGACTGTACTACTTTGTAGGTGCAGCAGTCGCCCAGTGGGAGAGCGCCATATAGTATGTTGTTGAGCGGGGAACAAATTAGGGGAAATTAAATTGGCTTATAAGGGGGATGGAGCAAAAAAAAAAAAAAAA
NC_011550.1	Munia coronavirus HKU13-3514, complete genome	TTTAATGTGTCGAGGCCACGCGGAGTACGATCGAGGGTACAGCACAATCTCAACTTTTGTTGAAACTTAACTACATCCTATATGGAGAAGGAACAAAGGACTGTACTACTTTGTAGGTGCAGCAGTCGCCCAGTGGGAGAGCGCCATATAGTATGTTGTTGAGCGGGGAACAAATTAGGGGAAATTAAATTGGCTTATAAGGGGGATGGAGCAAAAAAAAAAAAAAAA
AJ619582.1	Pheasant coronavirus conserved 3' untranslated region, genomic RNA, isolate ph/UK/1/99	GATGCCAGTGCCGAGGCCACGCGGCGTACGATCGAGGGTACAGCACTAGGACGCCCATTAGGGGAAGAGCTAAATTTAGTTTAAGTTAAGTTTAATTGGCTAAGTAT
AJ619588.1	Pheasant coronavirus conserved 3' untranslated region, genomic RNA, isolate ph/UK/12/98	GATGCCAGTGCCGAGGCCACGCGGCGTACGATCGAGGGTACAGCACTAGGACGCCCACTAGGGGAAGAGCTAAATTTTAGTTTAAGTTAAGTTTAATTGACTAAGTATAGTTAAAAT
AJ619589.1	Pheasant coronavirus conserved 3' untranslated region, genomic RNA, isolate ph/UK/13/99	GATGCCAGTGCCGAGGCCACGCGGAGTACGATCGAGGGTACAGCACTAGGACGCCCANTAGGGGAAGAGCTAAATTTAGGTTTAAGTTAAGTTTAATTGGCTAATTATAGTTAAAAT
AJ619590.1	Pheasant coronavirus conserved 3' untranslated region, genomic RNA, isolate ph/UK/14/99	GATGCCAGTGCCGGGGCCACGCGGAGTACGATCGAGGGTACAGCACTAGGACGCCCATTAGGGGAAGAGCTAAATTTTAGTTTAAGTTAAGTTTAATTGGCTAAGTATAGTTAAAAT
AJ619591.1	Pheasant coronavirus conserved 3' untranslated region, genomic RNA, isolate ph/UK/15/99	GATGCCAGTGCCGAGGCCACGCGGCGTACGATCGAGGGTACAGCACTAGGACGCCCATTAGGGGAAGAGCTAAATTTAGTTTAAGTTAAGTTTAATTGGCTAAGTATAGTT
AJ619592.1	Pheasant coronavirus conserved 3' untranslated region, genomic RNA, isolate ph/UK/17/99	GATGCCAGTGCCGGGGCCACGCGGAGTACGACCGAGGGTACAGCACTAGGACGCCCATTAGGGGAAGAGCTAAATTTTAGTTTAAGTTAAGTTTAATTGGCTATGTATAGTTAAAAT
AJ619593.1	Pheasant coronavirus conserved 3' untranslated region, genomic RNA, isolate ph/UK/19/99	GATGCCAGTGCCGAGGCCACGCGGCGTACGATCGAGGGTACAGCACTAGGACGCCCGCTAGGGGAAGAGCTAAATTTAGTTTAAGTTAAGTTTAATTGGCTAAGTATAGTTAAAAT
AJ619594.1	Pheasant coronavirus conserved 3' untranslated region, genomic RNA, isolate ph/UK/20/98	GATGCCAGTGCCGAGGCCACGCGGGGTACGATCGAGGGTACAGCACTAGGACGCCCGCTAGGGGAAGAGCTAAATTTAGGTTTAAGTTAAGTTTAATTGGCTAATTATAGTTAAAAT
AJ619579.1	Pheasant coronavirus conserved 3' untranslated region, genomic RNA, isolate ph/UK/438/94	GATGCCAGTGCCGAGGCCACGCGGCGTACGATCGAGGGTACAGCACTAGGCCGCCCATTAGGGGAAGAGCTAAATTTTAGTTTAAGTTAAGTTTAATTGGCTAAGTATAGTTAAAATTTATAGGCTAGTAT
AJ619584.1	Pheasant coronavirus conserved 3' untranslated region, genomic RNA, isolate ph/UK/5/99	GATGCCAGTGCCGAGGCCACGCGGAGTACGATCGAGGGTACAGCACTAGGACGCCCATTAGGGGAAGAGCTAAATTTAGGTTTAAGTTAAGTTTAATTGGCTAATTATAGTTAAAA
AJ619585.1	Pheasant coronavirus conserved 3' untranslated region, genomic RNA, isolate ph/UK/6/99	GATGCCAGTGCCGAGGCCACGCGGGGTACGATCGAGGGTACAGCACTAGGACGCCCGTTAGGGGAAGAGCTAAATTTAGTTTAAGTTAAGTTTAATTGGCTAAGTNTAGTTAGAA
AJ619580.1	Pheasant coronavirus conserved 3' untranslated region, genomic RNA, isolate ph/UK/602/95	ATGCCAGTGCCGAGGCCACGCGGAGAACGATCGAGGGTACAGCACTAGGCCGCCCATTAGGGGAAGAGCTAAATTTTAGTTTAAGTTAAGTTTAATTGGCTAAGTATAGTTAAAATTTATAGGCTAGTAT
AJ619581.1	Pheasant coronavirus conserved 3' untranslated region, genomic RNA, isolate ph/UK/750/83	GATGCCAGTGCCGAGGCCACGCGGCGTACGATCGAGGGTACAGCACTAGGACGCCCATTAGGGGAAGAGCTAAATTTTAGTTTAAGTTAAGTTTAATTGGCTAAGTATAGTTAAATTTTATAGGCTAGT
AJ619586.1	Pheasant coronavirus conserved 3' untranslated region, genomic RNA, isolate ph/UK/8/99	GATGCCAGTGCCGGGGCCACGCGGAGTACGATCGAGGGTACAGCACTAGGACGCCCATTAGGGGAAGAGCTAAATTTTAGTTTAAGTTAAGTTTAATG
AJ619587.1	Pheasant coronavirus conserved 3' untranslated region, genomic RNA, isolate ph/UK/9/99	GATGCCAGTGCCGAGGCCACGCGGCGTACGATCGAGGGTACAGCACTAGGACGCCCACTAGGGGAAGAGCTAAATTTAAGTTTAATTTAAGTTTAATTGGCTAAGTATNGTT
AJ871022.1	Pigeon coronavirus NC gene for putative nucleocapsid protein and ORFyp for hypothetical protein, genomic RNA, isolate 03/653	GATACCAATGCCGAGGCCACGCGGAGTACGATCGAGGGTACAGCATTGAGTCGCCCATGTGATTATGGGAGGAGCTAAATTTAGTTTAAGTTAAGTTTAATTGGCTAATAATAATTAGAATCAATAGGCTAGTATAGAGTTAGAGC
AJ871023.1	Pigeon coronavirus partial NC gene for putative nucleocapsid protein and ORFyp for hypothetical protein, genomic RNA, isolate 03/428-1	GATACCAATGCCGAGGCCACGCGGAGTACGATCGAGGGTACAGCATTGAGTCGCCCATGTGATTATGGGAGGAGCTAAATTTAGTTTAAGTTAAGTTTAATTGGCTAATAATAATTAGAATCA
JQ065043.1	Porcine coronavirus HKU15 strain HKU15-155, complete genome	ATTTAATATGCCGAGGCCACGCGGAGTACGATCGAGGGTACAGCATAATCTCAACTTTTGTTGAGCCACAATTTTAATCCTAATTGGAGAAGGCCAAAGGACTGTACTACTTTTGTAGGTGTAGCAGTCGCCCAGTGGGAAAGCGCCAACTAGGTTACAATTGTGGTGGGGACAAATTAGGGGAAATTAAATTGGCTTATAGGGGGGATGGAGCAAAAAAAAAAAAAAAA
JQ065042.1	Porcine coronavirus HKU15 strain HKU15-44, complete genome	ATTTAATATGCCGAGGCCACGCGGAGTACGATCGAGGGTACAGCATAATCTCAACTTTGTTGAGCCACAATTTTAATCCTAATTGGAGAAGGCCAAAGGACTGTACTACTTTTGTAGGTGTAGCAGTCGCCCAGTGGGAAAGCGCCAACTAGGTTACAATTGTGGTGGGGACAAATTAGGGGAAATTAAATTGGCTTATAGGGGGGATGGAGCAAAAAAAAAAAAAAAA
NC_016990.1	Porcine coronavirus HKU15, complete genome	ATTTAATATGCCGAGGCCACGCGGAGTACGATCGAGGGTACAGCATAATCTCAACTTTGTTGAGCCACAATTTTAATCCTAATTGGAGAAGGCCAAAGGACTGTACTACTTTTGTAGGTGTAGCAGTCGCCCAGTGGGAAAGCGCCAACTAGGTTACAATTGTGGTGGGGACAAATTAGGGGAAATTAAATTGGCTTATAGGGGGGATGGAGCAAAAAAAAAAAAAAAA
JQ065045.1	Sparrow coronavirus HKU17 strain HKU17-6124, complete genome	ATTTAATATGCCGAGGCCACGCGGAGTACGATCGAGGGTACAGCATAATCTCAACTTTTGTTGAGCCACAATTTTAATCCTAATTGGAGAAGGCCAAAGGACTGTACTACTTTTGTAGGTGTAGCAGTCGCCCAATGGGAAAGCGCCAACTAGGTTACAATTGTGGTGGGGACAAATTAGGGGAAATTAAATTGGCTTATAGGGGGGATGGAGCAAAAAAAAAAAAAAAA
NC_016992.1	Sparrow coronavirus HKU17, complete genome	ATTTAATATGCCGAGGCCACGCGGAGTACGATCGAGGGTACAGCATAATCTCAACTTTTGTTGAGCCACAATTTTAATCCTAATTGGAGAAGGCCAAAGGACTGTACTACTTTTGTAGGTGTAGCAGTCGCCCAATGGGAAAGCGCCAACTAGGTTACAATTGTGGTGGGGACAAATTAGGGGAAATTAAATTGGCTTATAGGGGGGATGGAGCAAAAAAAAAAAAAAAA
FJ376621.1	Thrush coronavirus HKU12-600, complete genome	ATTTAATATGCCGAGGCCACGCGGAGTACGATCGAGGGTACAGCATAATCTCAACTTTTGTTGAAACTCATTTATAATACTATATGGAGAAAGTTAAAGGACTGTACTACTTTGTAGGTGTAGCAGTCGCCCAGTGGGAAAGCGCCATATAGATTACAAATGAGTGGGGAACAAATTAGGGGAAATTAAATTGGCTTATAAGGGGGATGGAGCAAAAAAAAAAAAAAAA
NC_011549.1	Thrush coronavirus HKU12-600, complete genome	ATTTAATATGCCGAGGCCACGCGGAGTACGATCGAGGGTACAGCATAATCTCAACTTTTGTTGAAACTCATTTATAATACTATATGGAGAAAGTTAAAGGACTGTACTACTTTGTAGGTGTAGCAGTCGCCCAGTGGGAAAGCGCCATATAGATTACAAATGAGTGGGGAACAAATTAGGGGAAATTAAATTGGCTTATAAGGGGGATGGAGCAAAAAAAAAAAAAAAA
AJ310642.1	Turkey coronavirus genomic RNA, partial 3' UTR, strain turkey/UK/412/00	GATGCCAGTGCCGGGGCCACGCGGAGTACGATCGAGGGTACAGCACAAGGACGCCCATTAGGGGAAGAGCTAAATTTTAGTTTAAGTTAAGTTTAATTGGCTAAGTATAGTTAAAATTTATAGGCTAGTATAGAGTTAGAGC
EU095850.1	Turkey coronavirus isolate MG10, complete genome	GATGCCAGTGCCGGGGCCACGCGGAGTACGATCGAGGGTACAGCACAAGGACGCCCATTAGGGGAAGAGCTAAATTTTAGTTTAAGTTAAGTTTAATTGGCTAAGTATAGTTAAAATTTATAGGCTAGTATAGAGTTAGAGCAAAAAAAAAAAAAAAAAAAAAAAAA
EU022525.1	Turkey coronavirus isolate TCoV-540, complete genome	GATGCCAGTGCCGGGGCCACGCGGCGTACGATCGAGGGTACAGCACTAGGACGCCCACTAGGGGAAGAGCTAAATTTTAGTTTAAGTTAAGTTTAATTGGCTAAGTATAGTTAAAATTTGTAGGCTAGTATAGAGTTAGAGCAAAAAAAAAAAAAAAAAAAAAA
EU022526.1	Turkey coronavirus isolate TCoV-ATCC, complete genome	GATGCCAGTGCCGAGGCCACGCGGAGTACGATCGAGGGTACAGCACTAGGACGCCCATTAGGGGAAGAGCTAAATTTTAGTTTAAGTTAAGTTTAATTGGCTAAGTATAGTTAAAATTTATAGGCTAGTATAGAGTTAGAGCAAAATGAGAGCTAAATGAGCAAAAAGCCAAAAAGAAAAAAAAAAAAAAAA
AF111995.1	Turkey coronavirus strain Indiana nucleocapsid protein gene, complete cds	GATGCCAGTGCCGGGGCCACGCGGCGTACGATCGTGGGTACAGCACTAGGACGCCCACTAGGGGAAGAGCTAAATTTTAGTTTAAGTTAAGTTTAATTGGCTAAGTATAGTTAAAACTTGTAGGCTAGTATAGAGTTAGAGC
AF111996.1	Turkey coronavirus strain Minnesota nucleocapsid protein gene, complete cds	GATGCCAGTGCCGAGGCCACGCGGAGTACGATCGAGGGTACAGCACTAGGACGCCCATTAGGGGAAGAGCTAAATTTTAGTTTAAGTTAAGTTTAATTGGCTAAGTATAGTTAAAATTTATAGGCTAGTATAGAGTTAGAGC
AF111997.1	Turkey coronavirus strain NC95 nucleocapsid protein gene, complete cds	GATGCCAGTGCCGGGGCCACGCGGAGTACGATCGAGGGTACAGCACAAGGACGCCCATTAGGGGAAGAGCTAAATTTTAGTTTAAGTTAAGTTTAATTGGCTAAGTATAGTTAAAATTTATAGGCTAGTATAGAGTTAGAGC
GQ427175.1	Turkey coronavirus strain TCoV/IN-517/94, complete genome	GATGCCAGTGCCGGGGCCACGCGGAGTACGATCGAGGGTACAGCACTAGGACGCCCACTAGGGGAAGAGCTAAATTTTAGTTTAAGTTAAGTTTAATTGGCTAAGTATAGTTAAAACTTGTAGGCTAGTATAGAGTTAGAGCAAAAAAAAAAAAAAAAAAAAAAAAA
GQ427176.1	Turkey coronavirus strain TCoV/TX-1038/98, complete genome	GATGCCAGTGCCGGGGCCACGCGGAGTACGATCGAGGGTACAGCACAAGGACGCCCATTAGGGGAAGAGCTAAATTTTAGTTTAAGTTAAGTTTAATTGGCTAAGTATAGTTAAAATTTATAGGCTAGTATAGAGTTAGAGCAAAAAAAAAAAAAAAAAAAAAAAAA
GQ427173.1	Turkey coronavirus strain TCoV/VA-74/03, complete genome	GATGCCAGTGCCGGGGCCACGCGGCGTACGATCGTGGGTACAGCACTAGGACGCCCACTAGGGGAAGAGCTAAATTTTAGTTTAAGTTAAGTTTAATTGGCTAAGTATAGTTAAAACTTGTAGGCTAGTATAGAGTTAGAGC
NC_010800.1	Turkey coronavirus, complete genome	GATGCCAGTGCCGGGGCCACGCGGAGTACGATCGAGGGTACAGCACAAGGACGCCCATTAGGGGAAGAGCTAAATTTTAGTTTAAGTTAAGTTTAATTGGCTAAGTATAGTTAAAATTTATAGGCTAGTATAGAGTTAGAGCAAAAAAAAAAAAAAAAAAAAAAAAA
JQ065044.1	White-eye coronavirus HKU16 strain HKU16-6847, complete genome	ATTAATTGCACCGAGGCCACGCGGAGTACGATCGAGGGTACAGTGCACTCACTTAATTGTTATTGTGTAATTACAGCCACCACAGAGAAATTTAAAGGTCTGTACTAGTTTACTAGGTGTAGCAGATGCTCCATGATGAGAAAGCGCTGTGGTGGGGAATAATTGCATGGGGTAATTTGGGTAAAATTAATTTGGTTTAGATGGGGTAGTTAGCAAAAAAAAAAAAAA
NC_016991.1	White-eye coronavirus HKU16, complete genome	ATTAATTGCACCGAGGCCACGCGGAGTACGATCGAGGGTACAGTGCACTCACTTAATTGTTATTGTGTAATTACAGCCACCACAGAGAAATTTAAAGGTCTGTACTAGTTTACTAGGTGTAGCAGATGCTCCATGATGAGAAAGCGCTGTGGTGGGGAATAATTGCATGGGGTAATTTGGGTAAAATTAATTTGGTTTAGATGGGGTAGTTAGCAAAAAAAAAAAAAA
HQ166910.1	Zaria bat coronavirus strain ZBCoV, partial genome	AGAATAAACACCGAGGCCACGCCGAGTAGGATCGAGGGTACAGTGTTAAAAGCCAGTTCAAGAATAACTAGACCGAGGCCACGCCGAGTAGGATCGAGGGTACAGTTTACAAGTCTTGCTGGAAGAGCCCATGAACGTAAAGTCTACATAATCAAAGCACCCCATAGTGATTTTAATAGCTTTTAAGTAGAATTGC
U04804.1	AIU04804 Avian infectious bronchitis virus 3' noncoding region	GATGCCAGTGCCGGGGCCACGCGGAGTACGATCGAGGGTACAGCACTAGGACGCCCACTAGGGGAAGAGCTAAATTTTAGTTTAAGTTAAGTTTAATTGGCTAAGTATAGTTAAAATTTATAGGCTAGTATAGAGTTAGAGC
U49858.1	AIU49858 Avian infectious bronchitis virus strain CU-T2 spike protein (gene 2), gene 3, membrane protein (gene 4), gene 5, nucleocapsid protein (gene 6) genes, complete cds	GATGCCAGTGCCGGGGCCACGCGGAGTACGATCGAGGGTACAGCACTAGGACGCCCACTAGGGGAAGAGCTAAATTTTAGTTTAAGTTAAGTTTAATTGGCTAAGTATAGTTAAAATTTATAGGCTAGTATAGAGTTAGAGC
U52594.1	AIU52594 Avian infectious bronchitis virus Vic S nucleocapsid protein mRNA, complete cds	GATGCCAGTGCCGGGGCCACGCGGAGTACGATCGAGGGTACAGCACTTGGACGCCCATTATGGGAAGAGCTAAATTTTAGTTTAAGTTAAGTTTAATTGGCTAAGTATAGTTAAAATTTTTAGGCTAGTATAGAGTTAGAGC
U52595.1	AIU52595 Avian infectious bronchitis virus V5/90 nucleocapsid protein mRNA, partial cds	GATGCCAGTGCCGGGGCCACGCGGAGTACGATCGAGGGTACAGCACTTGGACGCCCATTATGGGAAGAGCTAAATTTTAGTTTAAGTTAAGTTTAATTGGCTAAGTATAGTTAAAATTTTTAGGCTAGTATAGAGTTAGAGC
U52596.1	AIU52596 Avian infectious bronchitis virus N1/62 nucleocapsid protein mRNA, partial cds	GATGCCAGTGCCGGGGCCACGCGGAGTACGATCGAGGGTACAGCACTAGGACGCCCACTAGGGGAAGAGCTAAATTTTAGTTTAAGTTAAGTCTAATTGGCTAAGTATAGTTAAAATTTATAGGCTAGTATAGAGTTAGAGC
U52597.1	AIU52597 Avian infectious bronchitis virus N9/74 nucleocapsid protein mRNA, partial cds	GATGCCAGTGCCGGGGCCACGCGGAGTACGATCGAGGGTACAGCACTAGGACGCCCATTAGGGGAAGAGCTAAATTTTAGTTTAAGTTAAGTTTAATTGGCTAAGTATAGTTAAAATTTATAGGCTAGTATAGAGTTAGAGC
U52598.1	AIU52598 Avian infectious bronchitis virus N2/75 nucleocapsid protein mRNA, partial cds	GATGCCAGTGCCGAGGCCACGCGGAGTACGATCGAGGGTACAGCACTAGGACGCCCACTAGGGGAAGAGCTAAATTTTAGTTTAAGTTAAGTTTAATTGGCTAGTATAGTTAAAATTTATAGGCTAGTATAGAGTTAGAGC
U52599.1	AIU52599 Avian infectious bronchitis virus N1/88 nucleocapsid protein mRNA, complete cds	GAAGCCAGTGCCGGGGCCACGCGGAGTACGATCGAGGGTACAGCACTAGGACGCCCACTAGGGGAAGAGCTAAATGTAGTTTAATTTTAAGTTAAGTAAATTAGCATAGTTAGTTTCATTAGGCTAGTATAGAGTTAGAGC
U52600.1	AIU52600 Avian infectious bronchitis virus Q3/88 nucleocapsid protein mRNA, complete cds	AAGCCAGTGCCGAGGCCACTCGGAGTACGATCGAGGGTACAGCACTAGGACGCCCACTAGGGGAAGAGCTAAATGTAGTTTAATTTTAAGTTAAGTAAATTAGTATAGTTAGTTTCATTAGGCTAGTATAGAGTTAGAGC
U52601.1	AIU52601 Avian infectious bronchitis virus V18/91 nucleocapsid protein mRNA, complete cds	GACGCCAGTGCCGGGGCCACGCGGAGTACGATCGAGGGTACAGCACTAGGACGCCCATTAGGGGAAGAGCTAAATTTAGTTTAAGTTTAAGGTAGTTAGCTAAGTATAGTTAGGATTAATAGGCTAGTATAGAGTTAGAGC
M28565.1	IBABEAU Avian infectious bronchitis virus (Beaudette) nucleocapsid protein genomic RNA, complete cds	GATGCCAGTGCCGGGGCCACGCGGAGTACGATCGAGGGTACAGCACTAGGACGCCCATTAGGGGAAGAGCTAAATTTTAGTTTAAGTTAAGTTTAATTGGCTAAGTATAGTTAAAATTTATAGGCTAGTATAGAGTTAGAGC
M95169.1	IBACGB Avian infectious bronchitis virus pol protein, spike protein, small virion-associated protein, membrane protein, and nucleocapsid protein genes, complete cds	GATGCCAGTGCCGGGGCCACGCGGAGTACGATCGAGGGTACAGCACTAGGACGCCCATTAGGGGAAGAGCTAAATTTTAGTTTAAGTTAAGTTTAATTGGCTAAGTATAGTTAAAATTTATAGGCTAGTATAGAGTTAGAGCA
L06251.1	IBAHYPVARA Avian infectious bronchitis virus hypervariable region - related RNA sequence	GATGCCAGTGCCGAGGCCACGCGGAGTACGATCGAGGGTACAGCACTAGGACGCCCACTAGGGGAAGAGCTAAATTTTAGTTTAAGTTAAGTTTAATTTACTAAGTATAGTTAAAATTTATAGGCTAGTATAGAGTTAGAGC
L06252.1	IBAHYPVARB Avian infectious bronchitis virus hypervariable region - related RNA sequence	GATGCCAGTGCCAGGGCCACGCGGAGTACGATCGAGGGTACAGCACCAGGACGCCCATTAGGGGAAGAGCTAAATTTTAGTTTAAGTTAAGTTTAATTGGCTAAGTATAGTTAAAATTTATAGGCTAGTATAGAGTTAGAGC
L06253.1	IBAHYPVARC Avian infectious bronchitis virus hypervariable region - related RNA sequence	GAAGCCAGTGCCGGGGCCACGCGGAGTACGATCGAGGGTACAGCACTAGGACGCCCACTAGAGGAAGAGCTAAATTTTAGTTTAAGTTAAGTTTAATTGGCTAAGTATAGTTAAAATTTATAGGCTAGTATAGAGTTAGAGC
M28566.1	IBAMPUP Avian infectious bronchitis virus (M41) nucleocapsid protein genomic RNA, complete cds	GATGCCAGTGCCGGGGCCACGCGGAGTACGACCGAGGGTACAGCACTAGGACGCCCATTAGGGGAAGAGCTAAATTTTAGTTTAAGTTAAGTTTAATTGGCTATGTATAGTTAAAATTTATAGGCTAGTATAGAGTTAGAGC
M21515.1	IBASPMNCF Avian infectious bronchitis virus spike, membrane, and nucleocapsid protein genes, complete cds, and fusion (F2) polypeptide, 3' end	GATGCCAGTGCCGGGGCCACGCGGAGTACGATCGAGGGTACAGCACTAGGACGCCCACTAGGGCAAGAGCTAAATTTTAGTTTAAGTTAAGTTTAATTGGCTAAGTATAGTTAAAATTTATAGGCTAGTATAGAGTTAGAGCA
EU224456.1	Norovirus dog/170/07/Ita polymerase gene, partial cds; and capsid protein and basic polypeptide genes, complete cds	TAATGTCTGACCGCGGCCACGCCGAGTAGGATCGAGGGTACAGTCAGAATTTTCTCTCTTCTTCA
GQ443611.1	Norovirus dog/C33/Viseu/2007/PRT RNA-dependent RNA polymerase gene, partial cds; and major capsid protein (VP1) and minor capsid protein (VP2) genes, complete cds	CAACGCTTGACCGCGGCCACGCCGAGTAGGATCGAGGGTACAGTCAGGCAATCCCCCCCCCCATTTTCTCTTCATCTGTCAAATCACTCGTGATTTTCCTTGTTGTTTTGTAATCTGTGAAATGTAGATTCTTTGAATTGGCATTT
JF939046.1	Norovirus dog/FD210/2007/Ita RNA dependent RNA polymerase gene, partial cds; and capsid protein and basic polypeptide genes, complete cds	CAATGCTTAGCCGCGGCCACGCCGAGTAGGATCGAGGGTACAGCTAAGCCCCCCCCCACCCCATTTCTTTTCTTTAATAATAATCACTCATGATTATATTTTAGGTTTTGTAATCAGTGAAATGTTGATTCATTAATTGGCATTT
JF930689.1	Norovirus dog/FD53/2007/Ita RNA dependent RNA polymerase gene, partial cds; and capsid protein and basic polypeptide genes, complete cds	CAACGCTTGACCGCGGCCACGCCGAGTAGGATCGAGGGTACAGTCAGGCAATCCCCCCCCCATTCATTCTTCATATGTTAAATCACTCGTGATTTTCCTTGTTGTTTTGTAATCTGTGAAATGTAGATTCTTTGAATTGGCATTT
FJ875027.1	Norovirus dog/GIV.2/Bari/91/2007/ITA polymerase gene, partial cds; and VP1 and minor capsid protein genes, complete cds	CAACGCTTAGCCGCGGCCACGCCGAGTAGGATCGAGGGTACAGCTGAGCCACCCCCACCCTTTTCTTTTCTTTCGATAATCACTCATGATTATGTTTAAGGTTTTGTAATCAGTGAAATGTTGATTCGTTAATTGGCATTT
FJ692500.1	Norovirus dog/GVI.1/HKU_Ca026F/2007/HKG ORF1 polyprotein, VP1 capsid protein, and VP2 minor structural protein genes, complete cds	TCAATCTGCGCCGCGGCCACGCCGAGTAGGATCGAGGGTACAGCGCACTTTCTTTCTTCATTTTCTTCTTTGTTGTCGAGGCCACGCCGAGTAGGATCGAGGGTACAACAACGACTAATCATTGTTGAAGTGATTTTTGTAATAATTTGTGAAATGTTGATTATTCAATTGGCATTTAAA
FJ692501.1	Norovirus dog/GVI.1/HKU_Ca035F/2007/HKG ORF1 polyprotein, VP1 capsid protein, and VP2 minor structural protein genes, complete cds	TCAATCTGCGCCGCGGCCACGCCGAGTAGGATCGAGGGTACAGCGCACTTTCTTTCTTCATTTTCTTCTTTGTTGTCGAGGCCACGCCGAGTAGGATCGAGGGTACAACAACGACTAATCATTGTTGAAGTGATTTTTGTAATAATTTGTGAAATGTTGATTATTCAATTGGCATTTAAA
FW503166.1	Attenuated Viruses Useful For Vaccines	ACATTTTCATCGAGGCCACGCGGAGTACGATCGAGGGTACAGTGAATAATGCTAGGGAGAGCTGCCTATATGGAAGAGCCCTAATGTGTAAAATTAATTTTAGTAGTGCTATCCCCATGTGATTTTAATAGCTTCTTAGGAGAATGACAAAAAAAAAAAAAAAAAAAAAAAA
DL476508.1	MODIFIED SMALL INTERFERING RNA MOLECULES AND METHODS OF USE	ACATTTTCATCGAGGCCACGCGGAGTACGATCGAGGGTACAGTGAATAATGCTAGGGAGAGCTGCCTATATGGAAGAGCCCTAATGTGTAAAATTAATTTTAGTAGTGCTATCCCCATGTGATTTTAATAGCTTCTTAGGAGAATGACAAAAAAAAAAAAAAAAAAAAAAAA
CQ918584.1	Sequence 1 from Patent WO2004096842	ACATTTTCATCGAGGCCACGCGGAGTACGATCGAGGGTACAGTGAATAATGCTAGGGAGAGCTGCCTATATGGAAGAGCCCTAATGTGTAAAATTAATTTTAGTAGTGCTATCCCCATGTGATTTTAATAGCTTCTTAGGAGAATGACAAAAAAAAAAAAAAAAAAAAAAAA
CS116934.1	Sequence 1 from Patent WO2005056584	ACATTTTCATCGAGGCCACGCGGAGTACGATCGAGGGTACAGTGAATAATGCTAGGGAGAGCTGCCTATATGGAAGAGCCCTAATGTGTAAAATTAATTTTAGTAGTGCTATCCCCATGTGATTTTAATAGCTTCTTAGGAGAATGACAAAAAAAAAAAAAAAAAAA
CS117114.1	Sequence 1 from Patent WO2005056781	ACATTTTCATCGAGGCCACGCGGAGTACGATCGAGGGTACAGTGAATAATGCTAGGGAGAGCTGCCTATATGGAAGAGCCCTAATGTGTAAAATTAATTTTAGTAGTGCTATCCCCATGTGATTTTAATAGCTTCTTAGGAGAATGACAAAAAAAAAAAAAAAAAAA
CS569493.1	Sequence 1 from Patent WO2006039656	ACATTTTCATCGAGGCCACGCGGAGTACGATCGAGGGTACAGTGAATAATGCTAGGGAGAGCTGCCTATATGGAAGAGCCCTAATGTGTAAAATTAATTTTAGTAGTGCTATCCCCATGTGATTTTAATAGCTTCTTAGGAGAATGACAAAAAAAAAAAAAAAAAAAAAAAA
HC086767.1	Sequence 1 from Patent WO2009133054	ACTGACTTTCCCGAGGCCACGGCGAGTAGCATCGAGGGTACAGGAAAGCTGGGACCATTGCATAGTCAACTAATTTGGCTGTGCTAGGGGGACCAATGGGGTGGTAGGTCAATCAAACCGCCACTCACGCAACTTGGAGCCTGCTAAAACCTACGCTCCTGTGCGCTAAAGTTGGTTCTCCCGAAAGTGGGCTTTTCATTATTTGAATTAATTTTGAATTGGCTAACTTTT
CS460762.1	Sequence 11 from Patent EP1736539	ACATTTTCATCGAGGCCACGCGGAGTACGATCGAGGGTACAGTGAATAATGCTAGGGAGAGCTGCCTATATGGAAGAGCCCTAATGTGTAAAATTAATTTTAGTAGTGCTATCCCCATGTGATTTTAATAGCTTCTTAGGAGAATGACAAAAAAAAAAAAAAAAAAAAAAAAA
CS480537.1	Sequence 11 from Patent WO2006136448	ACATTTTCATCGAGGCCACGCGGAGTACGATCGAGGGTACAGTGAATAATGCTAGGGAGAGCTGCCTATATGGAAGAGCCCTAATGTGTAAAATTAATTTTAGTAGTGCTATCCCCATGTGATTTTAATAGCTTCTTAGGAGAATGACAAAAAAAAAAAAAAAAAAAAAAAAA
GN351439.1	Sequence 1203 from Patent WO2007130519	TCTTCACTCGCCGAGGCCACGCCGAGTAGGACCGAGGGTACAGCG
CQ903009.1	Sequence 13 from Patent WO2004094667	ACATTTTCATCGAGGCCACGCGGAGTACGATCGAGGGTACAGTGAATAATGCTAGGGAGAGCTGCCTATATGGAAGAGCCCTAATGTGTAAAATTAATTTTAGTAGTGCTATCCCCATGTGATTTTAATAGCTTCTTAGGAGAATGAC
CS079026.1	Sequence 14 from Patent WO2005035556	ACATTTTCATCGAGGCCACGCGGAGTACGATCGAGGGTACAGTGAATAATGCTAGGGAGAGCTGCCTATATGGAAGAGCCCTAATGTGTAAAATTAATTTTAGTAGTGCTATCCCCATGTGATTTTAATAGCTTCTTAGGAGAATGACAAAAAAAAAAAAAAAAAAAAAAAA
CQ918598.1	Sequence 15 from Patent WO2004096842	ACATTTTCATCGAGGCCACGCGGAGTACGATCGAGGGTACAGTGAATAATGCTAGGGAGAGCTGCCTATATGGAAGAGCCCTAATGTGTAAAATTAATTTTAGTAGTGCTATCCCCATGTGATTTTAATAGCTTCTTAGGAGAATGACAAAAAAAAAAAAAAAAAAAAAAAA
CS079027.1	Sequence 15 from Patent WO2005035556	ACATTTTCATCGAGGCCACGCGGAGTACGATCGAGGGTACAGTGAATAATGCTAGGGAGAGCTGCCTATATGGAAGAGCCCTAATGTGTAAAATTAATTTTAGTAGTGCTATCCCCATGTGATTTTAATAGCTTCTTAGGAGAATGAC
CQ918737.1	Sequence 154 from Patent WO2004096842	ACATTTTCATCGAGGCCACGCGGAGTACGATCGAGGGTACAGTGAATAATGCTAGGGAGAGCTGCCTATATGGAAGAGCCCTAATGTGTAAAATTAATTTTAGTAGTGCTATCCCCATGTGATTTTAATAGCTTCTTAGGAGAATGACAAAAAAAAAAAAAAAAAA
CQ918739.1	Sequence 156 from Patent WO2004096842	ACATTTTCATCGAGGCCACGCGGAGTACGATCGAGGGTACAGTGAATAATGCTAGGGAGAGCTGCCTATATGGAAGAGCCCTAATGTGTAAAATTAATTTTAGTAGTGCTATCCCCATGTGATTTTAATAGCTTCTTAGGAGAATGACAAAAAAAAAA
CQ918599.1	Sequence 16 from Patent WO2004096842	ACATTTTCATCGAGGCCACGCGGAGTACGATCGAGGGTACAGTGAAT
CS079028.1	Sequence 16 from Patent WO2005035556	ACATTTTCATCGAGGCCACGCGGAGTACGATCGAGGGTACAGTGAATAATGCTAGGGAGAGCTGCCTATATGGAAGAGCCCTAATGTGTAAAATTAATTTTAGTAGTGCTATCCCCATGTGATTTTAATAGCTTCTTAGGAGAATGACAAAAAAAAAAAAAAA
CS079029.1	Sequence 17 from Patent WO2005035556	ACATTTTCATCGAGGCCACGCGGAGTACGATCGAGGGTACAGTGAATAATGCTAGGGAGAGCTGCCTATATGGAAGAGCCCTAATGTGTAAAATTAATTTTAGTAGTGCTATCCCCATGTGATTTTAATAGCTTCTTAGGAGAATGACAAAAAAAAAAAAAAAAAAAAAAAA
CQ918601.1	Sequence 18 from Patent WO2004096842	ACATTTTCATCGAGGCCACGCGGAGTACGATCGAGGGTACAGTGAATAATGCTAGGGAGAGCTGCCTATATGGAAGAGCCCTAATGTGTAAAATTAATTTTAGTAGTGCTATCCCCATGTGATTTTAATAGCTTCTTAGGAGAATGAC
GN352049.1	Sequence 1813 from Patent WO2007130519	CATCTGGAAGCCGCGGCCACGCCGAGTAGGAACGAGGGTACAGCTTCCTTCTTTTC
CQ918585.1	Sequence 2 from Patent WO2004096842	ACATTTTCATCGAGGCCACGCGGAGTACGATCGAGGGTACAGTGAATAATGCTAGGGAGAGCTGCCTATATGGAAGAGCCCTAATGTGTAAAATTAATTTTAGTAGTGCTATCCCCATGTGATTTTAATAGCTTCTTAGGAGAATGACAAAAAAAAAAAAAAAAAAAAAAAA
GN350509.1	Sequence 273 from Patent WO2007130519	GATGCCAGTGCCGGGGCCACGCGGAGTACGATCGAGGGTACAGCA
CQ918615.1	Sequence 32 from Patent WO2004096842	GATGCCAGTGCCGGGGCCACGCGGAGTACGATCGAGGGTACAGCACTAGGACGCCCATTAGGGGAAGAGCTAAATTTTAGTTTAAGTTAAGTTTAATTGGCTAAGTATAGTTAAAATTTATAGGCTAGTATAGAGTTAGAGCA
CS116973.1	Sequence 40 from Patent WO2005056584	ACATTTTCATCGAGGCCACGCGGAGTACGATCGAGGGTACAGTGAATAATGCTAGGGAGAGCTGCCTATATGGAAGAGCCCTAATGTGTAAAATTAATTTTAGTAGTGCTATCCCCATGTGATTTTAATAGCTTCTTAGGAGAATGACAAAAAAAAAAAAAA
CS117153.1	Sequence 40 from Patent WO2005056781	ACATTTTCATCGAGGCCACGCGGAGTACGATCGAGGGTACAGTGAATAATGCTAGGGAGAGCTGCCTATATGGAAGAGCCCTAATGTGTAAAATTAATTTTAGTAGTGCTATCCCCATGTGATTTTAATAGCTTCTTAGGAGAATGACAAAAAAAAAAAAAA
HI553383.1	Sequence 41 from Patent EP2139515	ACATTTTCATCGAGGCCACGCGGAGTACGATCGAGGGTACAGTGAATAATGCTAGGGAGAGCTGCCTATATGGAAGAGCCCTAATGTGTAAAATTAATTTTAGTAGTGCTATCCCCATGTGATTTTAATAGCTTCTTAGGAGAATGACAAAAAAAAAAAAAAAAAAAAAAAA
GN354837.1	Sequence 4601 from Patent WO2007130519	CACTTCAATCCCGAGGCCACGCCGAGTAGGATCGAGGGTACAGGATTGTTTGATTTTT
GN355917.1	Sequence 5681 from Patent WO2007130519	AAAATTGATGCCGAGGCCACGCCGGGTAGGATCGAGGGTACAGCATCGG
CS254197.1	Sequence 67 from Patent WO2004011647	ACATTTTCATCGAGGCCACGCGGAGTACGATCGAGGGTACAGTGAATAATGCTAGGGAGAGCTGCCTATATGGAAGAGCCCTAATGTGTAAAATTAATTTTAGTAGTGCTATCCCCATGTGATTTTAATAGCTTCTTAGGAGAATGACAAAAAAAAAAAAAAAAAAAAAAAA
CS117006.1	Sequence 73 from Patent WO2005056584	ACATTTTCATCGAGGCCACGCGGAGTACGATCGAGGGTACAGTGAATAATGCTAGGGAGAGCTGCCTATATGGAAGAGCCCTAATGTGTAAAATTAATTTTAGTAGTGCTATCCCCATGTGATTTTAATAGCTTCTTAGGAGAATGACAAAAAAAAAAA
CS117186.1	Sequence 73 from Patent WO2005056781	ACATTTTCATCGAGGCCACGCGGAGTACGATCGAGGGTACAGTGAATAATGCTAGGGAGAGCTGCCTATATGGAAGAGCCCTAATGTGTAAAATTAATTTTAGTAGTGCTATCCCCATGTGATTTTAATAGCTTCTTAGGAGAATGACAAAAAAAAAAA
HQ595345.1	Bat picornavirus 3 strain TLC21F, complete genome	CACTCGAAGACCGAGGCCACGCGGAGTACGAACGAGGGTACAGTCTTCAAAACCTTGCACACATGAATCAATCAGAATCGGCCTTTCATGTGGCATTGTAGTAGATTAAGAATGAGATTGGCATTTTTAAAAAAAAAAAAA
HQ595344.1	Bat picornavirus 3 strain TLC5F, complete genome	CACTCGAAGACCGAGGCCACGCGGAGTACGAACGAGGGTACAGTCTTCAAAACCTTGCACACATGAATCAATCAGAATCGGCCTTTCATGTGGCATTGTAGTAGATTAAGAATGAGATTGGCATTTTTAAAAAAAAAAAAAAAAAA
NC_015934.1	Bat picornavirus 3, complete genome	CACTCGAAGACCGAGGCCACGCGGAGTACGAACGAGGGTACAGTCTTCAAAACCTTGCACACATGAATCAATCAGAATCGGCCTTTCATGTGGCATTGTAGTAGATTAAGAATGAGATTGGCATTTTTAAAAAAAAAAAAAAAAAA
JN831356.1	Canine picornavirus strain 325F, complete genome	GTTAAGTTGTCCGAGGCCACGCCGAGTAGGATCGAGGGTACAGACTTAGTTTTAGCATTTTCTTAATCATTAAAACAATCATTAGAATCAGTAGTGGTTAAGATTTTAAATTTTTTGTTTGATTGTTGC
NC_016964.1	Canine picornavirus, complete genome	GTTAAGTTGTCCGAGGCCACGCCGAGTAGGATCGAGGGTACAGACTTAGTTTTAGCATTTTCTTAATCATTAAAACAATCATTAGAATCAGTAGTGGTTAAGATTTTAAATTTTTTGTTTGATTGTTGC
NC_003983.1	Equine rhinitis B virus 1, complete genome	TCTTCACTCGCCGAGGCCACGCCGAGTAGGACCGAGGGTACAGCGAGTCTTTTAGCTTAAGGTGTTAGATGTAAGGTACGTGGGCTTTCTTTTGGTTTACTTCTTC
NC_003077.1	Equine rhinitis B virus 2, complete genome	TCTTCACTCGCCGAGGCCACGCCGAGTAGGACCGAGGGTACAGCGAGTCTTTTAGTTTAAGGTGTTAGATGTAAGGTACGTGGGCTTTCTTTTGGTTTACTTCTTC
AF361253.1	Equine rhinovirus 3 strain P313/75, complete genome	TCTTCACTCGCCGAGGCCACGCCGAGTAGGACCGAGGGTACAGCGAGTCTTTTAGTTTAAGGTGTTAGATGTAAGGTACGTGGGCTTTCTTTTGGTTTACTTCTTC
X96871.1	Equine Rhinovirus type 2 genomic sequence	TCTTCACTCGCCGAGGCCACGCCGAGTAGGACCGAGGGTACAGCGAGTCTTTTAGCTTAAGGTGTTAGATGTAAGGTACGTGGGCTTTCTTTTGGTTTACTTCTTC
FR727145.1	Pigeon picornavirus A, complete P3 region and 3' UTR, strain 03/603-7, genomic RNA	TCGTTTGTAGCCGGGGCCACGCCGAGTAGGATCGAGGGTACAGCTACATTAGAGACCGAGGCCACGCCGAGTAGGATCGAGGGTACAGTCTCTTTGATTTTGTTAAGTTTAATCATTAGTTTAGAATATTAGATTTTTGATTGGGCATTGCAAAAAAAAAAAAAAAAAA
NC_015626.1	Pigeon picornavirus B, complete genome	TTTTATTGACCCGGGGCCACGCCGAGTAGGATCGAGGGTACAGGTCATTTTATTTAGCTGTTAAGTTTTATTTGTGCCGAGGCCACGCGGAGTACGATCGAGGGTACAGCACCGATTTTTGTAAGTTTAATCATTAGTTTAGCAGTATAGATTTTTGATTGGGCATTGCAAAAAAAAAAAAAAAAAA
FR727144.1	Pigeon picornavirus B, complete genome, strain 03/641	TTTTATTGACCCGGGGCCACGCCGAGTAGGATCGAGGGTACAGGTCATTTTATTTAGCTGTTAAGTTTTATTTGTGCCGAGGCCACGCGGAGTACGATCGAGGGTACAGCACCGATTTTTGTAAGTTTAATCATTAGTTTAGCAGTATAGATTTTTGATTGGGCATTGCAAAAAAAAAAAAAAAAAA
GU182409.1	Turdivirus 2 strain 007167, complete genome	TAAAACAGACCCGAGGCCACGCCGAGTAGGATCGAGGGTACAGGTCTGTTCCAAAGATTTGCTGAATGCACTGATTGGCAAAAAAAAAAAAAAAA
GU182408.1	Turdivirus 2 strain 10717, complete genome	TACAACAGACCCGAGGCCACGCCGAGTAGGATCGAGGGTACAGGTCTGTTCCAAAGATTTGCTGAATGCACTGATTGGCAAAAAAAAAAAAAAAA
NC_014412.1	Turdivirus 2, complete genome	TACAACAGACCCGAGGCCACGCCGAGTAGGATCGAGGGTACAGGTCTGTTCCAAAGATTTGCTGAATGCACTGATTGGCAAAAAAAAAAAAAAAA
GU182411.1	Turdivirus 3 strain 00742, complete genome	ACTAGTGCTCCCGCGGCCACGCCGAGTAGGATCGAGGGTACAGGAGCACCCAAAAGTTTTGCTATTTGCACTGATTGGCAAAAAAAAAAAAAAA
GU182410.1	Turdivirus 3 strain 10878, complete genome	ACCAGTGCTCCCGCGGCCACGCCGAGTAGGATCGAGGGTACAGGAGCACCCAAAAGTTTTGCTATTTGCACTGATTGGCAAAAAAAAAAAAAAA
NC_014413.1	Turdivirus 3, complete genome	ACCAGTGCTCCCGCGGCCACGCCGAGTAGGATCGAGGGTACAGGAGCACCCAAAAGTTTTGCTATTTGCACTGATTGGCAAAAAAAAAAAAAAA
DJ066921.1	A sensitive and specific test to detect SARS coronavirus	ACATTTTCATCGAGGCCACGCGGAGTACGATCGAGGGTACAGTGAATAATGCTAGGGAGAGCTGCCTATATGGAAGAGCCCTAATGTGTAAAATTAATTTTAGTAGTGCTATCCCCATGTGATTTTAATAGCTTCTTAGGAGAATGAC
DQ022305.2	Bat SARS coronavirus HKU3-1, complete genome	CACATTTTCACCGAGGCCACGCGGAGTACGATCGAGGGTACAGTGAATAATGCTAGGGAGAGCTGCCTATATGGAAGAGCCCTAATGTGTAAAATTAATTTTAGTAGTGCTATCCCCATGTGATTTTAATAGCTTCTTAGGAGAATGACAAAAAAAAAAAAAAAAAAAAAAAA
GQ153545.1	Bat SARS coronavirus HKU3-10, complete genome	CACATTTTCACCGAGGCCACGCGGAGTACGATCGAGGGTACAGTGAATAATGCTAGGGAGAGCTGCCTATATGGAAGAGCCCTAATGTGTAAAATTAATTTTAGTAGTGCTATCCCCATGTGATTTTAATAGCTTCTTAGGAGAATGAC
GQ153546.1	Bat SARS coronavirus HKU3-11, complete genome	CACATTTTCACCGAGGCCACGCGGAGTACGATCGAGGGTACAGTGAATAATGCTAGGGAGAGCTGCCTATATGGAAGAGCCCTAATGTGTAAAATTAATTTTAGTAGTGCTATCCCCATGTGATTTTAATAGCTTCTTAGGAGAATGAC
GQ153547.1	Bat SARS coronavirus HKU3-12, complete genome	CACATTTTCACCGAGGCCACGCGGAGTACGATCGAGGGTACAGTGAATAATGCTAGGGAGAGCTGCCTATATGGAAGAGCCCTAATGTGTAAAATTAATTTTAGTAGTGCTATCCCCATGTGATTTTAATAGCTTCTTAGGAGAATGAC
GQ153548.1	Bat SARS coronavirus HKU3-13, complete genome	CACATTTTCACCGAGGCCACGCGGAGTACGATCGAGGGTACAGTGAATAATGCTAGGGAGAGCTGCCTATATGGAAGAGCCCTAATGTGTAAAATTAATTTTAGTAGTGCTATCCCCATGTGATTTTAATAGCTTCTTAGGAGAATGAC
DQ084199.1	bat SARS coronavirus HKU3-2, complete genome	CACATTTTCACCGAGGCCACGCGGAGTACGATCGAGGGTACAGTGAATAATGCTAGGGAGAGCTGCCTATATGGAAGAGCCCTAATGTGTAAAATTAATTTTAGTAGTGCTATCCCCATGTGATTTTAATAGCTTCTTAGGAGAATGAC
DQ084200.1	bat SARS coronavirus HKU3-3, complete genome	CACATTTTCACCGAGGCCACGCGGAGTACGATCGAGGGTACAGTGAATAATGCTAGGGAGAGCTGCCTATATGGAAGAGCCCTAATGTGTAAAATTAATTTTAGTAGTGCTATCCCCATGTGATTTTAATAGCTTCTTAGGAGAATGACAAAAAAAAAAAAAAAAAAAAAAAA
GQ153539.1	Bat SARS coronavirus HKU3-4, complete genome	CACATTTTCACCGAGGCCACGCGGAGTACGATCGAGGGTACAGTGAATAATGCTAGGGAGAGCTGCCTATATGGAAGAGCCCTAATGTGTAAAATTAATTTTAGTAGTGCTATCCCCATGTGATTTTAATAGCTTCTTAGGAGAATGAC
GQ153540.1	Bat SARS coronavirus HKU3-5, complete genome	CACATTTTCACCGAGGCCACGCGGAGTACGATCGAGGGTACAGTGAATAATGCTAGGGAGAGCTGCCTATATGGAAGAGCCCTAATGTGTAAAATTAATTTTAGTAGTGCTATCCCCATGTGATTTTAATAGCTTCTTAGGAGAATGAC
GQ153541.1	Bat SARS coronavirus HKU3-6, complete genome	CACATTTTCACCGAGGCCACGCGGAGTACGATCGAGGGTACAGTGAATAATGCTAGGGAGAGCTGCCTATATGGAAGAGCCCTAATGTGTAAAATTAATTTTAGTAGTGCTATCCCCATGTGATTTTAATAGCTTCTTAGGAGAATGAC
GQ153542.1	Bat SARS coronavirus HKU3-7, complete genome	CACATTTTCACCGAGGCCACGCGGAGTACGATCGAGGGTACAGTGAATAATGCTAGGGAGAGCTGCCTATATGGAAGAGCCCTAATGTGTAAAATTAATTTTAGTAGTGCTATCCCCATGTGATTTTAATAGCTTCTTAGGAGAATGAC
GQ153543.1	Bat SARS coronavirus HKU3-8, complete genome	CACATTTTCACCGAGGCCACGCGGAGTACGATCGAGGGTACAGTGAATAATGCTAGGGAGAGCTGCCTATATGGAAGAGCCCTAATGTGTAAAATTAATTTTAGTAGTGCTATCCCCATGTGATTTTAATAGCTTCTTAGGAGAATGAC
GQ153544.1	Bat SARS coronavirus HKU3-9, complete genome	CACATTTTCACCGAGGCCACGCGGAGTACGATCGAGGGTACAGTGAATAATGCTAGGGAGAGCTGCCTATATGGAAGAGCCCTAATGTGTAAAATTAATTTTAGTAGTGCTATCCCCATGTGATTTTAATAGCTTCTTAGGAGAATGAC
DQ412042.1	Bat SARS coronavirus Rf1, complete genome	CACATTTTCACCGAGGCCACGCGGAGTACGATCGAGGGTACAGTGAATAATGCTAGGGAGAGCTGCCTATATGGAAGAGCCCTAATGTGTAAAATTAATTTTAGTAGTGCTATCCCCATGTGATTTTAATAGCTTCTTAGGAGAATGACAGAAAAAAAAAAAAAAAAAAA
DQ412043.1	Bat SARS coronavirus Rm1, complete genome	CACATTTTCACCGAGGCCACGCGGAGTACGATCGAGGGTACAGTGAATAATGCTAGGGAGTGCTGCCTATATGGAAGAGCCCTAATGTGTAAAATTAATTTTAGTAGTGCTATCCCCATGTGATTTTAATAGCTTCTTAGGAGAATGACAAAAAAAAAAAAAAAA
DQ071615.1	Bat SARS coronavirus Rp3, complete genome	CACATTTTCACCGAGGCCACGCGGAGTACGATCGAGGGTACAGTGAATAATGCTAGGGAGAGCTGCCTATATGGAAGAGCCCTAATGTGTAAAATTAATTTTAGTAGTGCTATCCCCATGTGATTTTAATAGCTTCTTAGGAGAATGACGAAAAAAAAAAAAAAAAAAA
FJ588686.1	Bat SARS CoV Rs672/2006, complete genome	CACATTTTCACCGAGGCCACGCGGAGTACGATCGAGGGTACAGTGAATAATGCTAGGGAGAGCTGCCTATATGGAAGAGCC
DJ045279.1	IMAGEABLE ANIMAL MODEL OF SARS INFECTION	ACATTTTCATCGAGGCCACGCGGAGTACGATCGAGGGTACAGTGAATAATGCTAGGGAGAGCTGCCTATATGGAAGAGCCCTAATGTGTAAAATTAATTTTAGTAGTGCTATCCCCATGTGATTTTAATAGCTTCTTAGGAGAATGACAAAAAAAAAAAAAAAAAAAAAAAA
DJ059765.1	NOVEL STRAIN OF SARS-ASSOCIATED CORONAVIRUS AND APPLICATIONS THEREOF	ACATTTTCATCGAGGCCACGCGGAGTACGATCGAGGGTACAGTGAATAATGCTAGGGAGAGCTGCCTATATGGAAGAGCCCTAATGTGTAAAATTAATTTTAGTAGTGCTATCCCCATGTGATTTTAATAGCTTCTTAGGAGAATGACAAAAAAAAAAAAAAAAAAA
DJ059791.1	NOVEL STRAIN OF SARS-ASSOCIATED CORONAVIRUS AND APPLICATIONS THEREOF	ACATTTTCATCGAGGCCACGCGGAGTACGATCGAGGGTACAGTGAATAATGCTAGGGAGAGCTGCCTATATGGAAGAGCCCTAATGTGTAAAATTAATTTTAGTAGTGCTATCCCCATGTGATTTTAATAGCTTCTTAGGAGAATGACAAAAAAAAAAAAAA
DJ059821.1	NOVEL STRAIN OF SARS-ASSOCIATED CORONAVIRUS AND APPLICATIONS THEREOF	ACATTTTCATCGAGGCCACGCGGAGTACGATCGAGGGTACAGTGAATAATGCTAGGGAGAGCTGCCTATATGGAAGAGCCCTAATGTGTAAAATTAATTTTAGTAGTGCTATCCCCATGTGATTTTAATAGCTTCTTAGGAGAATGACAAAAAAAAAAA
DL008527.1	NOVEL STRAIN OF SARS-ASSOCIATED CORONAVIRUS AND APPLICATIONS THEREOF	ACATTTTCATCGAGGCCACGCGGAGTACGATCGAGGGTACAGTGAATAATGCTAGGGAGAGCTGCCTATATGGAAGAGCCCTAATGTGTAAAATTAATTTTAGTAGTGCTATCCCCATGTGATTTTAATAGCTTCTTAGGAGAATGACAAAAAAAAAAAAAAAAAAA
DL008553.1	NOVEL STRAIN OF SARS-ASSOCIATED CORONAVIRUS AND APPLICATIONS THEREOF	ACATTTTCATCGAGGCCACGCGGAGTACGATCGAGGGTACAGTGAATAATGCTAGGGAGAGCTGCCTATATGGAAGAGCCCTAATGTGTAAAATTAATTTTAGTAGTGCTATCCCCATGTGATTTTAATAGCTTCTTAGGAGAATGACAAAAAAAAAAAAAA
DL008583.1	NOVEL STRAIN OF SARS-ASSOCIATED CORONAVIRUS AND APPLICATIONS THEREOF	ACATTTTCATCGAGGCCACGCGGAGTACGATCGAGGGTACAGTGAATAATGCTAGGGAGAGCTGCCTATATGGAAGAGCCCTAATGTGTAAAATTAATTTTAGTAGTGCTATCCCCATGTGATTTTAATAGCTTCTTAGGAGAATGACAAAAAAAAAAA
AY427439.1	SARS coronavirus AS, complete genome	ACATTTTCATCGAGGCCACGCGGAGTACGATCGAGGGTACAGTGAATAATGCTAGGGAGAGCTGCCTATATGGAAGAGCCCTAATGTGTAAAATTAATTTTAGTAGTGCTATCCCCATGTGATTTTAATAGCTTCTTAGGAGAATGAC
AY536760.3	SARS coronavirus BJ01 nucleocapsid protein mRNA, complete cds	ACATTTTCATCGTGGCCACGCGGAGTACGATCGAGGGTACAGTGAATAATGCTAGGGAGAGCTGCCTATATGGAAGAGCCCTAATGTGTAAAATTAATTTTAATAGCATCCCCATGTGATTTTAATAGC
AY278488.2	SARS coronavirus BJ01, complete genome	ACATTTTCATCGAGGCCACGCGGAGTACGATCGAGGGTACAGTGAATAATGCTAGGGAGAGCTGCCTATATGGAAGAGCCCTAATGTGTAAAATTAATTTTAGTAGTGCTATCCCCATGTGATTTTAATAGCTTCTTAGGAGAATGACAAAAAAAAAAAAAAAAA
AY278487.3	SARS coronavirus BJ02, complete genome	ACATTTTCATCGAGGCCACGCGGAGTACGATCGAGGGTACAGTGAATAATGCTAGGGAGAGCTGCCTATATGGAAGAGCCCTAATGTGTAAAATTAATTTTAGTAGTGCTATCCCCATGTGATTTTAATAGCTTCTTAGGAGAATGACAAAAAAAAAAAAAAAAAA
AY278490.3	SARS coronavirus BJ03, complete genome	ACATTTTCATCGAGGCCACGCGGAGTACGATCGAGGGTACAGTGAATAATGCTAGGGAGAGCTGCCTATATGGAAGAGCCCTAATGTGTAAAATTAATTTTAGTAGTGCTATCCCCATGTGATTTTAATAGCTTCTTAGGAGAATGACAAAAAAAAAAAAAAAAA
AY279354.2	SARS coronavirus BJ04, complete genome	ACATTTTCATCGAGGCCACGCGGAGTACGATCGAGGGTACAGTGAATAATGCTAGGGAGAGCTGCCTATATGGAAGAGCCCTAATGTGTAAAATTAATTTTAGTAGTGCTATCCCCATGTGATTTTAATAGCTTCTTAGGAGAATGACAAAAAAAAAAAAAAAAAAAAA
AY864805.1	SARS coronavirus BJ162, complete genome	ACATTTTCATCGAGGCCACGCGGAGTACGATCGAGGGTACAGTGAATAATGCTAGGGAGAGCTGCCTATATGGAAGAGCCCTAATGTGTAAAATTAATTTTAGTAGTGCTATCCCCATGTGATTTTAATAGCTTCTTAGGAGAATGACAAAAAAAAAAAAAAAAAAAAAAAA
EU371564.1	SARS coronavirus BJ182-12, complete genome	ACATTTTCATCGAGGCCACGCGGAGTACGATCGAGGGTACAGTGAATAATGCTAGGGAGAGCTGCCTATATGGAAGAGCCCTAATGTGTAAAATTAATTTTAGTAGTGCTATCCCCATGTGATTTTAATAGCTTCTTAGGAGAATGACAAAA
EU371562.1	SARS coronavirus BJ182-4, complete genome	ACATTTTCATCGAGGCCACGCGGAGTACGATCGAGGGTACAGTGAATAATGCTAGGGAGAGCTGCCTATATGGAAGAGCCCTAATGTGTAAAATTAATTTTAGTAGTGCTATCCCCATGTGATTTTAATAGCTTCTTAGGAGAATGACAAAA
EU371563.1	SARS coronavirus BJ182-8, complete genome	ACATTTTCATCGAGGCCACGCGGAGTACGATCGAGGGTACAGTGAATAATGCTAGGGAGAGCTGCCTATATGGAAGAGCCCTAATGTGTAAAATTAATTTTAGTAGTGCTATCCCCATGTGATTTTAATAGCTTCTTAGGAGAATGACAAAA
EU371560.1	SARS coronavirus BJ182a, complete genome	ACATTTTCATCGAGGCCACGCGGAGTACGATCGAGGGTACAGTGAATAATGCTAGGGAGAGCTGCCTATATGGAAGAGCCCTAATGTGTAAAATTAATTTTAGTAGTGCTATCCCCATGTGATTTTAATAGCTTCTTAGGAGAATGACAAAA
EU371561.1	SARS coronavirus BJ182b, complete genome	ACATTTTCATCGAGGCCACGCGGAGTACGATCGAGGGTACAGTGAATAATGCTAGGGAGAGCTGCCTATATGGAAGAGCCCTAATGTGTAAAATTAATTTTAGTAGTGCTATCCCCATGTGATTTTAATAGCTTCTTAGGAGAATGACAAAA
AY864806.1	SARS coronavirus BJ202, complete genome	ACATTTTCATCGAGGCCACGCGGAGTACGATCGAGGGTACAGTGAATAATGCTAGGGAGAGCTGCCTATATGGAAGAGCCCTAATGTGTAAAATTAATTTTAGTAGTGCTATCCCCATGTGATTTTAATAGCTTCTTAGGAGAATGACAAAAAAAAAAAAAAAAAAAAAAAA
AY714217.1	SARS Coronavirus CDC#200301157, complete genome	ACATTTTCATCGAGGCCACGCGGAGTACGATCGAGGGTACAGTGAATAATGCTAGGGAGAGCTGCCTATATGGAAGAGCCCTAATGTGTAAAATTAATTTTAGTAGTGCTATCCCCATGTGATTTTAATAGCTTCTTAGGAGAATGAC
AY572038.1	SARS coronavirus civet020, complete genome	ACATTTTCATCGAGGCCACGCGGAGTACGATCGAGGGTACAGTGAATAATGCTAGGGAGAGCTGCCTATATGGAAGAGCCCTAATGTGTAAAATTAATTTTAGTAGTGCTATCCCCATGTGATTTTAATAGCTTCTTAGGAGAATC
AY345986.1	SARS coronavirus CUHK-AG01, complete genome	ACATTTTCATCGAGGCCACGCGGAGTACGATCGAGGGTACAGTGAATAATGCTAGGGAGAGCTGCCTATATGGAAGAGCCCTAATGTGTAAAATTAATTTTAGTAGTGCTATCCCCATGTGATTTTAATAGCTTCTTAGGAGAATGACAAAAAAAAAAAAAAAAAAAAAAAA
AY345987.1	SARS coronavirus CUHK-AG02, complete genome	ACATTTTCATCGAGGCCACGCGGAGTACGATCGAGGGTACAGTGAATAATGCTAGGGAGAGCTGCCTATATGGAAGAGCCCTAATGTGTAAAATTAATTTTAGTAGTGCTATCCCCATGTGATTTTAATAGCTTCTTAGGAGAATGACAAAAAAAAAAAAAAAAAAAAAAAA
AY345988.1	SARS coronavirus CUHK-AG03, complete genome	ACATTTTCATCGAGGCCACGCGGAGTACGATCGAGGGTACAGTGAATAATGCTAGGGAGAGCTGCCTATATGGAAGAGCCCTAATGTGTAAAATTAATTTTAGTAGTGCTATCCCCATGTGATTTTAATAGCTTCTTAGGAGAATGACAAAAAAAAAAAAAAAAAAAAAAAA
AY282752.2	SARS coronavirus CUHK-Su10, complete genome	ACATTTTCATCGAGGCCACGCGGAGTACGATCGAGGGTACAGTGAATAATGCTAGGGAGAGCTGCCTATATGGAAGAGCCCTAATGTGTAAAATTAATTTTAGTAGTGCTATCCCCATGTGATTTTAATAGCTTCTTAGGAGAATGACAAAAAAAAAAAAAAAAAAAAAAAA
AY278554.2	SARS coronavirus CUHK-W1, complete genome	ACATTTTCATCGAGGCCACGCGGAGTACGATCGAGGGTACAGTGAATAATGCTAGGGAGAGCTGCCTATATGGAAGAGCCCTAATGTGTAAAATTAATTTTAGTAGTGCTATCCCCATGTGATTTTAATAGCTTCTTAGGAGAATGACAAAAAAAAAAAAAAAAAAAAAAAA
JF292922.1	SARS coronavirus ExoN1 isolate c5P1, complete genome	ACATTTTCATCGAGGCCACGCGGAGTACGATCGAGGGTACAGTGAATAATGCTAGGGAGAGCTGCCTATATGGAAGAGCCCTAATGTGTAAAAATTAATTTTAGTAGT
JX162087.1	SARS coronavirus ExoN1 isolate c5P10, complete genome	ACATTTTCATCGAGGCCACGCGGAGTACGATCGAGGGTACAGTGAATAATGCTAGGGAGAGCTGCCTATATGGAAGAGCCCTAATGTGTAAAAATTAATTTTAGTAGTGCTATCCCCATGTGATTTTAA
FJ882928.1	SARS coronavirus ExoN1 isolate P1pp1, complete genome	ACATTTTCATCGAGGCCACGCGGAGTACGATCGAGGGTACAGTGAATAATGCTAGGGAGAGCTGCCTATATGGAAGAGCCCTAATGTGTAAAATTAATTTTAGTAGTGCTATCCCCATGTGATTTTAA
FJ882929.1	SARS coronavirus ExoN1 isolate P3pp1, complete genome	ACATTTTCATCGAGGCCACGCGGAGTACGATCGAGGGTACAGTGAATAATGCTAGGGAGAGCTGCCTATATGGAAGAGCCCTAATGTGTAAAATTAATTTTAGTAGT
FJ882931.1	SARS coronavirus ExoN1 isolate P3pp12, complete genome	ACATTTTCATCGAGGCCACGCGGAGTACGATCGAGGGTACAGTGAATAATGCTAGGGAGAGCTGCCTATATGGAAGAGCCCTAATGTGTAAAATTAATTTTAGTAGT
FJ882955.1	SARS coronavirus ExoN1 isolate P3pp19, complete genome	ACATTTTCATCGAGGCCACGCGGAGTACGATCGAGGGTACAGTGAATAATGCTAGGGAGAGCTGCCTATATGGAAGAGCCCTAATGTGTAAAATTAATTTTAGTAGT
FJ882944.1	SARS coronavirus ExoN1 isolate P3pp23, complete genome	ACATTTTCATCGAGGCCACGCGGAGTACGATCGAGGGTACAGTGAATAATGCTAGGGAGAGCTGCCTATATGGAAGAGCCCTAATGTGTAAAATTAATTTTAGTAGT
FJ882960.1	SARS coronavirus ExoN1 isolate P3pp34, complete genome	ACATTTTCATCGAGGCCACGCGGAGTACGATCGAGGGTACAGTGAATAATGCTAGGGAGAGCTGCCTATATGGAAGAGCCCTAATGTGTAAAATTAATTTTAGTAGT
FJ882940.1	SARS coronavirus ExoN1 isolate P3pp37, complete genome	ACATTTTCATCGAGGCCACGCGGAGTACGATCGAGGGTACAGTGAATAATGCTAGGGAGAGCTGCCTATATGGAAGAGCCCTAATGTGTAAAATTAATTTTAGTAGT
FJ882954.1	SARS coronavirus ExoN1 isolate P3pp46, complete genome	ACATTTTCATCGAGGCCACGCGGAGTACGATCGAGGGTACAGTGAATAATGCTAGGGAGAGCTGCCTATATGGAAGAGCCCTAATGTGTAAAATTAATTTTAGTAGT
FJ882956.1	SARS coronavirus ExoN1 isolate P3pp53, complete genome	ACATTTTCATCGAGGCCACGCGGAGTACGATCGAGGGTACAGTGAATAATGCTAGGGAGAGCTGCCTATATGGAAGAGCCCTAATGTGTAAAATTAATTTTAGTA
FJ882950.1	SARS coronavirus ExoN1 isolate P3pp60, complete genome	ACATTTTCATCGAGGCCACGCGGAGTACGATCGAGGGTACAGTGAATAATGCTAGGGAGAGCTGCCTATATGGAAGAGCCCTAATGTGTAAAATTAATTTTAGTAGT
FJ882941.1	SARS coronavirus ExoN1 isolate P3pp8, complete genome	ACATTTTCATCGAGGCCACGCGGAGTACGATCGAGGGTACAGTGAATAGTGCTAGGGAGAGCTGCCTATATGGAAGAGCCCTAATGTGTAAAATTAATTTTAGTAGT
FJ882926.1	SARS coronavirus ExoN1, complete genome	ACATTTTCATCGAGGCCACGCGGAGTACGATCGAGGGTACAGTGAATAATGCTAGGGAGAGCTGCCTATATGGAAGAGCCCTAATGTGTAAAATTAATTTTAGTAGTGCTATCCCCATGTGATTTTAA
FJ882930.1	SARS coronavirus ExoN1, complete genome	ACATTTTCATCGAGGCCACGCGGAGTACGATCGAGGGTACAGTGAATAATGCTAGGGAGAGCTGCCTATATGGAAGAGCCCTAATGTGTAAAATTAATTTTAGTAGTGCTATCCCCATGTGATTTTAA
AY310120.1	SARS coronavirus FRA, complete genome	ACATTTTCATCGAGGCCACGCGGAGTACGATCGAGGGTACAGTGAATAATGCTAGGGAGAGCTGCCTATATGGAAGAGCCCTAATGTGTAAAATTAATTTTAGTAGTGCTATCCCCATGTGATTTTAATAGCTTCTTAGGAGAATGACAAAAAAAAAAAAA
AB257344.1	SARS coronavirus Frankfurt 1 genomic RNA, nearly complete genome, clone: persistent virus #21	ACATTTTCATCGAGGCCACGCGGAGTACGATCGAGGGTACAGTGAATAATGCTAGGGAGAGCTGCCTATATGGAAGAGCCCTAATGTGTAAAATTAATTTTAGTAGTGCTATCCCCATGTGATTTTAATAGCTTCTTAG
AY291315.1	SARS coronavirus Frankfurt 1, complete genome	ACATTTTCATCGAGGCCACGCGGAGTACGATCGAGGGTACAGTGAATAATGCTAGGGAGAGCTGCCTATATGGAAGAGCCCTAATGTGTAAAATTAATTTTAGTAGTGCTATCCCCATGTGATTTTAATAGCTTCTTAGGAGAATGAC
AY278489.2	SARS coronavirus GD01, complete genome	ACATTTTCATCGAGGCCACGCGGAGTACGATCGAGGGTACAGTGAATAATGCTAGGGAGAGCTGCCTATATGGAAGAGCCCTAATGTGTAAAATTAATTTTAGTAGTGCTATCCCCATGTGATTTTAATAGCTTCTTAGGAGAATGACAAAAAAAAAAAAAAAAA
AY313906.1	SARS coronavirus GD69, complete genome	ACATTTTCATCGAGGCCACGCGGAGTACGATCGAGGGTACAGTGAATAATGCTAGGGAGAGCTGCCTATATGGAAGAGCCCTAATGTGTAAAATTAATTTTAGTAGTGCTATCCCCATGTGATTTTAATAGCTTCTTAGGAGAATGACAAAAAAAAAAAAAAAA
DQ640652.1	SARS coronavirus GDH-BJH01, complete genome	ACATTTTCATCGAGGCCACGCGGAGTACGATCGAGGGTACAGTGAATAATGCTAGGGAGAGCTGCCTATATGGAAGAGCCCTAATGTGTAAAATTAATTTTAGTAGTGCTATCCCCATGTGATTTTAATAGCTTCTTAGGAGAATGACAAAAAAAAAAAAA
AY390556.1	SARS coronavirus GZ02, complete genome	ACATTTTCATCGAGGCCACGCGGAGTACGATCGAGGGTACAGTGAATAATGCTAGGGAGAGCTGCCTATATGGAAGAGCCCTAATGTGTAAAATTAATTTTAGTAGTGCTATCCCCATGTGATTTTAATAGCTTCTTAGGAGAATGACAAAA
AY568539.1	SARS coronavirus GZ0401, complete genome	ACATTTTCATCGAGGCCACGCGGAGTACGATCGAGGGTACAGTGAATAATGCTAGGGAGAGCTGCCTATATGGAAGAGCCCTAATGTGTAAAATTAATTTTAGTAGTGCTATCCCCATGTGATTTTAATAGCTTCTTAGGAGAATGACAAAAAAAAAAAAAAAAAAAAAAAA
AY613947.1	SARS coronavirus GZ0402, complete genome	ACATTTTCATCGAGGCCACGCGGAGTACGATCGAGGGTACAGTGAATAATGCTAGGGAGAGCTGCCTATATGGAAGAGCCCTAATGTGTAAAATTAATTTTAGTAGTGCTATCCCCATGTGATTTTAATAGCTTCTTAGGAGAATGACAAAAAAAAAAAAAAAAAAAAAAAA
AY304490.1	SARS coronavirus GZ43, partial genome	ACATTTTCATCGAGGCCACGCGGAGTACGATCGAGGGTACAGTGAATAATGCTAGGGAGAGCTGCCTATATGGAAGAGCCCTAATGTGTAAAATTAATTTTAGTAGTGCTATCCCCATGTGATTTTAATAGCTTCTTAGGAGAATCACAAAAAAAA
AY304495.1	SARS coronavirus GZ50, complete genome	ACATTTTCATCGAGGCCACGCGGAGTACGATCGAGGGTACAGTGAATAATGCTAGGGAGAGCTGCCTATATGGAAGAGCCCTAATGTGTAAAATTAATTTTAGTAGTGCTATCCCCATGTGATTTTAATAGCTTCTTAGGAGAATCACAAAAAAAA
AY304491.1	SARS coronavirus GZ60, partial genome	ACATTTTCATCGAGGCCACGCGGAGTACGATCGAGGGTACAGTGAATAATGCTAGGGAGAGCTGCCTATATGGAAGAGCCCTAATGTGTAAAATTAATTTTAGTAGTGCTATCCCCATGTGATTTTAATAGCTTCTTAGGAGAATCACAAAAAAAA
AY394978.1	SARS coronavirus GZ-B, complete genome	ACATTTTCATCGAGGCCACGCGGAGTACGATCGAGGGTACAGTGAATAATGCTAGGGAGAGCTGCCTATATGGAAGAGCCCTAATGTGTAAAATTAATTTTAGTAGTGCTATCCCCATGTGATTTTAATAGCTTCTTAGGAGAATGACAAAAAAAAAAAAAAAAAAAAAAAA
AY394979.1	SARS coronavirus GZ-C, complete genome	ACATTTTCATCGAGGCCACGCGGAGTACGATCGAGGGTACAGTGAATAATGCTAGGGAGAGCTGCCTATATGGAAGAGCCCTAATGTGTAAAATTAATTTTAGTAGTGCTATCCCCATGTGATTTTAATAGCTTCTTAGGAGAATGACAAAAAAAAAAAAAAAAAAAAAAAA
AY394980.1	SARS coronavirus GZ-D, partial genome	ACATTTTCATCGAGGCCACGCGGAGTACGATCGAGGGTACAGTGAATAATGCTAGGGAGAGCTGCCTATATGGAAGAGCCCTAATGTGTAAAATTAATTTTAGTAGTGCTATCCCCATGTGATTTTAATAGCTTCTTAGGAGAATGACAAAAAAAAAAAAAAAAAAAAAAAA
AY515512.1	SARS coronavirus HC/SZ/61/03, complete genome	ACATTTTCATCGAGGCCACGCGGAGTACGATCGAGGGTACAGTGAATAATGCTAGGGAGAGCTGCCTATATGGAAGAGCCCTAATGTGTAAAATTAATTTTAGTAGTGCTATCCCCATGTGATTTTAATAGCTTCTTAGGAGAATC
AY394981.1	SARS coronavirus HGZ8L1-A, partial genome	ACATTTTCATCGAGGCCACGCGGAGTACGATCGAGGGTACAGTGAATAATGCTAGGGAGAGCTGCCTATATGGAAGAGCCCTAATGTGTAAAATTAATTTTAGTAGTGCTATCCCCATGTGATTTTAATAGCTTCTTAGGAGAATGACAAAAAAAAAAAAAAAAAAAAAAAA
AY394982.1	SARS coronavirus HGZ8L1-B, partial genome	ACATTTTCATCGAGGCCACGCGGAGTACGATCGAGGGTACAGTGAATAATGCTAGGGAGAGCTGCCTATATGGAAGAGCCCTAATGTGTAAAATTAATTTTAGTAGTGCTATCCCCATGTGATTTTAATAGCTTCTTAGGAGAATGACAAAAAAAAAAAAAAAAAAAAAAAA
AY394993.1	SARS coronavirus HGZ8L2, complete genome	ACATTTTCATCGAGGCCACGCGGAGTACGATCGAGGGTACAGTGAATAATGCTAGGGAGAGCTGCCTATATGGAAGAGCCCTAATGTGTAAAATTAATTTTAGTAGTGCTATCCCCATGTGATTTTAATAGCTTCTTAGGAGAATGACAAAAAAAAAAAAAAAAAAAAAAAA
AY304492.1	SARS coronavirus HKU-36871, partial genome	ACATTTTCATCGAGGCCACGCGGAGTACGATCGAGGGTACAGTGAATAATGCTAGGGAGAGCTGCCTATATGGAAGAGCCCTAATGTGTAAAATTAATTTTAGTAGTGCTATCCCCATGTGATTTTAATAGCTTCTTAGGAGAATCACAAAAAAAA
JN854286.1	SARS coronavirus HKU-39849 isolate recSARS-CoV HKU-39849, complete genome	ACATTTTCATCGAGGCCACGCGGAGTACGATCGAGGGTACAGTGAATAATGCTAGGGAGAGCTGCCTATATGGAAGAGCCCTAATGTGTAAAATTAATTTTAGTAGTGCTATCCCCATGTGATTTTAATAGCTTCTTAGGAGAATGAC
GU553363.1	SARS coronavirus HKU-39849 isolate TCVSP-HARROD-00001, complete genome	ACATTTTCATCGAGGCCACGCGGAGTACGATCGAGGGTACAGTGAATAATGCTAGGGAGAGCTGCCTATATGGAAGAGCCCTAATGTGTAAAATTAATTTTAGTAGT
GU553364.1	SARS coronavirus HKU-39849 isolate TCVSP-HARROD-00002, complete genome	ACATTTTCATCGAGGCCACGCGGAGTACGATCGAGGGTACAGTGAATAATGCTAGGGAGAGCTGCCTATATGGAAGAGCCCTAATGTGTAAAATTAATTTTAGTAGT
GU553365.1	SARS coronavirus HKU-39849 isolate TCVSP-HARROD-00003, complete genome	ACATTTTCATCGAGGCCACGCGGAGTACGATCGAGGGTACAGTGAATAATGCTAGGGAGAGCTGCCTATATGGAAGAGCCCTAATGTGTAAAATTAATTTTAGTAGT
JQ316196.1	SARS coronavirus HKU-39849 isolate UOB, complete genome	ACATTTTCATCGAGGCCACGCGGAGTACGATCGAGGGTACAGTGAATAATGCTAGGGAGAGCTGCCTATATGGAAGAGCCCTAATGTGTAAAATTAATTTTAGTAGTGCTATCCCCATGTGATTTTAATAGCTTCTTAGGAGAATGAC
AY278491.2	SARS coronavirus HKU-39849, complete genome	ACATTTTCATCGAGGCCACGCGGAGTACGATCGAGGGTACAGTGAATAATGCTAGGGAGAGCTGCCTATATGGAAGAGCCCTAATGTGTAAAATTAATTTTAGTAGTGCTATCCCCATGTGATTTTAATAGCTTCTTAGGAGAATGACAAAAAAAAAAAAAAA
AY304493.1	SARS coronavirus HKU-65806, partial genome	ACATTTTCATCGAGGCCACGCGGAGTACGATCGAGGGTACAGTGAATAATGCTAGGGAGAGCTGCCTATATGGAAGAGCCCTAATGTGTAAAATTAATTTTAGTAGTGCTATCCCCATGTGATTTTAATAGCTTCTTAGGAGAATCACAAAAAAAA
AY304494.1	SARS coronavirus HKU-66078, partial genome	ACATTTTCATCGAGGCCACGCGGAGTACGATCGAGGGTACAGTGAATAATGCTAGGGAGAGCTGCCTATATGGAAGAGCCCTAATGTGTAAAATTAATTTTAGTAGTGCTATCCCCATGTGATTTTAATAGCTTCTTAGGAGAATCACAAAAAAAA
AY323977.2	SARS coronavirus HSR 1, complete genome	ACATTTTCATCGAGGCCACGCGGAGTACGATCGAGGGTACAGTGAATAATGCTAGGGAGAGCTGCCTATATGGAAGAGCCCTAATGTGTAAAATTAATTTTAGTAGTGCTATCCCCATGTGATTTTAATAGCTTCTTAGGAGAATGACAAAAAAAAAAAAAAAAAAAAAAAA
AY394983.1	SARS coronavirus HSZ2-A, complete genome	ACATTTTCATCGAGGCCACGCGGAGTACGATCGAGGGTACAGTGAATAATGCTAGGGAGAGCTGCCTATATGGAAGAGCCCTAATGTGTAAAATTAATTTTAGTAGTGCTATCCCCATGTGATTTTAATAGCTTCTTAGGAGAATGACAAAAAAAAAAAAAAAAAAAAAAAA
AY394984.1	SARS coronavirus HSZ-A, partial genome	ACATTTTCATCGAGGCCACGCGGAGTACGATCGAGGGTACAGTGAATAATGCTAGGGAGAGCTGCCTATATGGAAGAGCCCTAATGTGTAAAATTAATTTTAGTAGTGCTATCCCCATGTGATTTTAATAGCTTCTTAGGAGAATGACAAAAAAAAAAAAAAAAAAAAAAAA
AY394985.1	SARS coronavirus HSZ-Bb, complete genome	ACATTTTCATCGAGGCCACGCGGAGTACGATCGAGGGTACAGTGAATAATGCTAGGGAGAGCTGCCTATATGGAAGAGCCCTAATGTGTAAAATTAATTTTAGTAGTGCTATCCCCATGTGATTTTAATAGCTTCTTAGGAGAATGACAAAAAAAAAAAAAAAAAAAAAAAA
AY394994.1	SARS coronavirus HSZ-Bc, complete genome	ACATTTTCATCGAGGCCACGCGGAGTACGATCGAGGGTACAGTGAATAATGCTAGGGAGAGCTGCCTATATGGAAGAGCCCTAATGTGTAAAATTAATTTTAGTAGTGCTATCCCCATGTGATTTTAATAGCTTCTTAGGAGAATGACAAAAAAAAAAAAAAAAAAAAAAAA
AY394986.1	SARS coronavirus HSZ-Cb, complete genome	ACATTTTCATCGAGGCCACGCGGAGTACGATCGAGGGTACAGTGAATAATGCTAGGGAGAGCTGCCTATATGGAAGAGCCCTAATGTGTAAAATTAATTTTAGTAGTGCTATCCCCATGTGATTTTAATAGCTTCTTAGGAGAATGACAAAAAAAAAAAAAAAAAAAAAAAA
AY394995.1	SARS coronavirus HSZ-Cc, complete genome	ACATTTTCATCGAGGCCACGCGGAGTACGATCGAGGGTACAGTGAATAATGCTAGGGAGAGCTGCCTATATGGAAGAGCCCTAATGTGTAAAATTAATTTTAGTAGTGCTATCCCCATGTGATTTTAATAGCTTCTTAGGAGAATGACAAAAAAAAAAAAAAAAAAAAAAAA
AY395004.1	SARS coronavirus HZS2-Bb, partial genome	ACATTTTCATCGAGGCCACGCGGAGTACGATCGAGGGTACAGTGAATAATGCTAGGGAGAGCTGCCTATATGGAAGAGCCCTAATGTG
AY394992.1	SARS coronavirus HZS2-C, complete genome	ACATTTTCATCGAGGCCACGCGGAGTACGATCGAGGGTACAGTGAATAATGCTAGGGAGAGCTGCCTATATGGAAGAGCCCTAATGTGTAAAATTAATTTTAGTAGTGCTATCCCCATGTGATTTTAATAGCTTCTTAGGAGAATGACAAAAAAAAAAAAAAAAAAAAAAAA
AY394989.1	SARS coronavirus HZS2-D, complete genome	ACATTTTCATCGAGGCCACGCGGAGTACGATCGAGGGTACAGTGAATAATGCTAGGGAGAGCTGCCTATATGGAAGAGCCCTAATGTGTAAAATTAATTTTAGTAGTGCTATCCCCATGTGATTTTAATAGCTTCTTAGGAGAATGACAAAAAAAAAAAAAAAAAAAAAAAA
AY394990.1	SARS coronavirus HZS2-E, complete genome	ACATTTTCATCGAGGCCACGCGGAGTACGATCGAGGGTACAGTGAATAATGCTAGGGAGAGCTGCCTATATGGAAGAGCCCTAATGTGTAAAATTAATTTTAGTAGTGCTATCCCCATGTGATTTTAATAGCTTCTTAGGAGAATGACAAAAAAAAAAAAAAAAAAAAAAAA
AY394987.1	SARS coronavirus HZS2-Fb, complete genome	ACATTTTCATCGAGGCCACGCGGAGTACGATCGAGGGTACAGTGAATAATGCTAGGGAGAGCTGCCTATATGGAAGAGCCCTAATGTGTAAAATTAATTTTAGTAGTGCTATCCCCATGTGATTTTAATAGCTTCTTAGGAGAATGACAAAAAAAAAAAAAAAAAAAAAAAA
AY394991.1	SARS coronavirus HZS2-Fc, complete genome	ACATTTTCATCGAGGCCACGCGGAGTACGATCGAGGGTACAGTGAATAATGCTAGGGAGAGCTGCCTATATGGAAGAGCCCTAATGTGTAAAATTAATTTTAGTAGTGCTATCCCCATGTGATTTTAATAGCTTCTTAGGAGAATGACAAAAAAAAAAAAAAAAAAAAAAAA
FJ959407.1	SARS coronavirus isolate A001, complete genome	ACATTTTCATCGATGCCACGCGGAGTACGATCGAGGGTACAGTGAATAATGCTAGGGAGAGCTGCCTATATGGAAGAGCCCTAATGTGTAAAATTAATTTTAGTAGTGCTATCCCCATGTGATTTTAATAGCTTCTTAGGAGAATCAC
AY545919.1	SARS coronavirus isolate CFB/SZ/94/03, complete genome	ACATTTTCATCGAGGCCACGCGGAGTACGATCGAGGGTACAGTGAATAATGCTAGGGAGAGCTGCCTATATGGAAGAGCCCTAATGTGTAAAATTAATTTTAGTAGTGCTATCCCCATGTGATTTTAATAGCTTCTTAGGAGAATGACAAAAA
AY545918.1	SARS coronavirus isolate HC/GZ/32/03, complete genome	ACATTTTCATCGAGGCCACGCGGAGTACGATCGAGGGTACAGTGAATAATGCTAGGGAGAGCTGCCTATATGGAAGAGCCCTAATGTGTAAAATTAATTTTAGTAGTGCTATCCCCATGTGATTTTAATAGCTTCTTAGGAGAATCACAAAAAAAAAAAAAAAA
AY545917.1	SARS coronavirus isolate HC/GZ/81/03, complete genome	ACATTTTCATCGAGGCCACGCGGAGTACGATCGAGGGTACAGTGAATAATGCTAGGGAGAGCTGCCTATATGGAAGAGCCCTAATGTGTAAAATTAATTTTAGTAGTGCTATCCCCATGTGATTTTAATAGCTTCTTAGGAGAATCACAAAAAAAAAAAAAAAAAAAAA
AY545916.1	SARS coronavirus isolate HC/SZ/266/03, complete genome	ACATTTTCATCGAGGCCACGCGGAGTACGATCGAGGGTACAGTGAATAATGCTAGGGAGAGCTGCCTATATGGAAGAGCCCTAATGTGTAAAATTAATTTTAGTAGTGCTATCCCCATGTGATTTTAATAGCTTCTTAGGAGAATCAC
AY545914.1	SARS coronavirus isolate HC/SZ/79/03, complete genome	ACATTTTCATCGAGGCCACGCGGAGTACGATCGAGGGTACAGTGAATAATGCTAGGGAGAGCTGCCTATATGGAAGAGCCCTAATGTGTAAAATTAATTTTAGTAGTGCTATCCCCATGTGATTTTAATAGCTTCTTA
AY545915.1	SARS coronavirus isolate HC/SZ/DM1/03, complete genome	ACATTTTCATCGAGGCCACGCGGAGTACGATCGAGGGTACAGTGAATAATGCTAGGGAGAGCTGCCTATATGGAAGAGCCCTAATGTGTAAAATTAATTTTAGTAGTGCTATCCCCATGTGATTTTAATAGCTTCTTA
AY394988.1	SARS coronavirus JMD, partial genome	ACATTTTCATCGAGGCCACGCGGAGTACGATCGAGGGTACAGTGAATAATGCTAGGGAGAGCTGCCTATATGGAAGAGCCCTAATGTGTAAAATTAATTTTAGTAGTGCTATCCCCATGTGATTTTAATAGCTTCTTAGGAGAATGACAAAAAAAAAAAAAAAAAAAAAAAA
AY394998.1	SARS coronavirus LC1, complete genome	ACATTTTCATCGAGGCCACGCGGAGTACGATCGAGGGTACAGTGAATAATGCTAGGGAGAGCTGCCTATATGGAAGAGCCCTAATGTGTAAAATTAATTTTAGTAGTGCTATCCCCATGTGATTTTAATAGCTTCTTAGGAGAATGACAAAAAAAAAAAAAAAAAAAAAAAA
AY394999.1	SARS coronavirus LC2, complete genome	ACATTTTCATCGAGGCCACGCGGAGTACGATCGAGGGTACAGTGAATAATGCTAGGGAGAGCTGCCTATATGGAAGAGCCCTAATGTGTAAAATTAATTTTAGTAGTGCTATCCCCATGTGATTTTAATAGCTTCTTAGGAGAATGACAAAAAAAAAAAAAAAAAAAAAAAA
AY395000.1	SARS coronavirus LC3, complete genome	ACATTTTCATCGAGGCCACGCGGAGTACGATCGAGGGTACAGTGAATAATGCTAGGGAGAGCTGCCTATATGGAAGAGCCCTAATGTGTAAAATTAATTTTAGTAGTGCTATCCCCATGTGATTTTAATAGCTTCTTAGGAGAATGACAAAAAAAAAAAAAAAAAAAAAAAA
AY395001.1	SARS coronavirus LC4, complete genome	ACATTTTCATCGAGGCCACGCGGAGTACGATCGAGGGTACAGTGAATAATGCTAGGGAGAGCTGCCTATATGGAAGAGCCCTAATGTGTAAAATTAATTTTAGTAGTGCTATCCCCATGTGATTTTAATAGCTTCTTAGGAGAATGACAAAAAAAAAAAAAAAAAAAAAAAA
AY395002.1	SARS coronavirus LC5, complete genome	ACATTTTCATCGAGGCCACGCGGAGTACGATCGAGGGTACAGTGAATAATGCTAGGGAGAGCTGCCTATATGGAAGAGCCCTAATGTGTAAAATTAATTTTAGTAGTGCTATCCCCATGTGATTTTAATAGCTTCTTAGGAGAATGACAAAAAAAAAAAAAAAAAAAAAAAA
AY595412.1	SARS coronavirus LLJ-2004, complete genome	ACATTTTCATCGAGGCCACGCGGAGTACGATCGAGGGTACAGTGAATAATGCTAGGGAGAGCTGCCTATATGGAAGAGCCCTAATGTGTAAAATTAATTTTAGTAGTGCTATCCCCATGTGATTTTAATAGCTTCTTAGGAGAATGACAAAAA
HQ890534.1	SARS coronavirus MA15 ExoN1 isolate d2om1, complete genome	ACATTTTCATCGAGGCCACGCGGAGTACGATCGAGGGTACAGTGAATAATGCTAGGGAGAGCTGCCTATATGGAAGAGCCCTAATGTGTAAAATTAATTTTAGTAGT
HQ890535.1	SARS coronavirus MA15 ExoN1 isolate d2om2, complete genome	ACATTTTCATCGAGGCCACGCGGAGTACGATCGAGGGTACAGTGAATAATGCTAGGGAGAGCTGCCTATATGGAAGAGCCCTAATGTGTAAAATTAATTTTAGTAGT
HQ890536.1	SARS coronavirus MA15 ExoN1 isolate d2om3, complete genome	ACATTTTCATCGAGGCCACGCGGAGTACGATCGAGGGTACAGTGAATAATGCTAGGGAGAGCTGCCTATATGGAAGAGCCCTAATGTGTAAAATTAATTTTAGTAGT
HQ890537.1	SARS coronavirus MA15 ExoN1 isolate d2om4, complete genome	ACATTTTCATCGAGGCCACGCGGAGTACGATCGAGGGTACAGTGAATAATGCTAGGGAGAGCTGCCTATATGGAAGAGCCCTAATGTGTAAAATTAATTTTAGTAGT
HQ890538.1	SARS coronavirus MA15 ExoN1 isolate d2om5, complete genome	ACATTTTCATCGAGGCCACGCGGAGTACGATCGAGGGTACAGTGAATAATGCTAGGGAGAGCTGCCTATATGGAAGAGCCCTAATGTGTAAAATTAATTTTAGTAGT
HQ890526.1	SARS coronavirus MA15 ExoN1 isolate d2ym1, complete genome	ACATTTTCATCGAGGCCACGCGGAGTACGATCGAGGGTACAGTGAATAATGCTAGGGAGAGCTGCCTATATGGAAGAGCCCTAATGTGTAAAATTAATTTTAGTAGT
HQ890527.1	SARS coronavirus MA15 ExoN1 isolate d2ym2, complete genome	ACATTTTCATCGAGGCCACGCGGAGTACGATCGAGGGTACAGTGAATAATGCTAGGGAGAGCTGCCTATATGGAAGAGCCCTAATGTGTAAAATTAATTTTAGTAGT
HQ890528.1	SARS coronavirus MA15 ExoN1 isolate d2ym3, complete genome	ACATTTTCATCGAGGCCACGCGGAGTACGATCGAGGGTACAGTGAATAATGCTAGGGAGAGCTGCCTATATGGAAGAGCCCTAATGTGTAAAATTAATTTTAGTAGT
HQ890529.1	SARS coronavirus MA15 ExoN1 isolate d2ym4, complete genome	ACATTTTCATCGAGGCCACGCGGAGTACGATCGAGGGTACAGTGAATAATGCTAGGGAGAGCTGCCTATATGGAAGAGCCCTAATGTGTAAAATTAATTTTAGTAGT
HQ890530.1	SARS coronavirus MA15 ExoN1 isolate d2ym5, complete genome	ACATTTTCATCGAGGCCACGCGGAGTACGATCGAGGGTACAGTGAATAATGCTAGGGAGAGCTGCCTATATGGAAGAGCCCTAATGTGTAAAATTAATTTTAGTAGT
HQ890539.1	SARS coronavirus MA15 ExoN1 isolate d3om1, complete genome	ACATTTTCATCGAGGCCACGCGGAGTACGATCGAGGGTACAGTGAATAATGCTAGGGAGAGCTGCCTATATGGAAGAGCCCTAATGTGTAAAATTAATTTTAGTAGT
HQ890540.1	SARS coronavirus MA15 ExoN1 isolate d3om2, complete genome	ACATTTTCATCGAGGCCACGCGGAGTACGATCGAGGGTACAGTGAATAATGCTAGGGAGAGCTGCCTATATGGAAGAGCCCTAATGTGTAAAATTAATTTTAGTAGT
JF292904.1	SARS coronavirus MA15 ExoN1 isolate d3om3, complete genome	ACATTTTCATCGAGGCCACGCGGAGTACGATCGAGGGTACAGTGAATAATGCTAGGGAGAGCTGCCTATATGGAAGAGCCCTAATGTGTAAAATTAATTTTAGTAG
JF292905.1	SARS coronavirus MA15 ExoN1 isolate d3om4, complete genome	ACATTTTCATCGAGGCCACGCGGAGTACGATCGAGGGTACAGTGAATAATGCTAGGGAGAGCTGCCTATATGGAAGAGCCCTAATGTGTAAAATTAATTTTAGTAGT
JF292906.1	SARS coronavirus MA15 ExoN1 isolate d3om5, complete genome	ACATTTTCATCGAGGCCACGCGGAGTACGATCGAGGGTACAGTGAATAATGCTAGGGAGAGCTGCCTATATGGAAGAGCCCTAATGTGTAAAATTAATTTTAGTAGT
HQ890531.1	SARS coronavirus MA15 ExoN1 isolate d4ym1, complete genome	ACATTTTCATCGAGGCCACGCGGAGTACGATCGAGGGTACAGTGAATAATGCTAGGGAGAGCTGCCTATATGGAAGAGCCCTAATGTGTAAAATTAATTTTAGTAG
HQ890532.1	SARS coronavirus MA15 ExoN1 isolate d4ym2, complete genome	ACATTTTCATCGAGGCCACGCGGAGTACGATCGAGGGTACAGTGAATAATGCTAGGGAGAGCTGCCTATATGGAAGAGCCCTAATGTGTAAAATTAATTTTAGTAG
HQ890533.1	SARS coronavirus MA15 ExoN1 isolate d4ym3, complete genome	ACATTTTCATCGAGGCCACGCGGAGTACGATCGAGGGTACAGTGAATAATGCTAGGGAGAGCTGCCTATATGGAAGAGCCCTAATGTGTAAAATTAATTTTAGTAGT
JF292902.1	SARS coronavirus MA15 ExoN1 isolate d4ym4, complete genome	ACATTTTCATCGAGGCCACGCGGAGTACGATCGAGGGTACAGTGAATAATGCTAGGGAGAGCTGCCTATATGGAAGAGCCCTAATGTGTAAAATTAATTTTAGTAGT
JF292903.1	SARS coronavirus MA15 ExoN1 isolate d4ym5, complete genome	ACATTTTCATCGAGGCCACGCGGAGTACGATCGAGGGTACAGTGAATAATGCTAGGGAGAGCTGCCTATATGGAAGAGCCCTAATGTGTAAAATTAATTTTAGTAG
FJ882962.1	SARS coronavirus MA15 ExoN1 isolate P3pp10, complete genome	ACATTTTCATCGAGGCCACGCGGAGTACGATCGAGGGTACAGTGAATAATGCTAGGGAGAGCTGCCTATATGGAAGAGCCCTGATGTGTAAAATTAATTTTAGTAGTGCTATCCCCATGTGATTTTAATAGCTTCTTAGGAGAATGAC
FJ882951.1	SARS coronavirus MA15 ExoN1 isolate P3pp3, complete genome	ACATTTTCATCGAGGCCACGCGGAGTACGATCGAGGGTACAGTGAATAATGCTAGGGAGAGCTGCCTATATGGAAGAGCCCTAATGTGTAAAATTAATTTTAGTAGTGCTATCCCCATGTGATTTTAATAGCTTCTTAGGAGAATGAC
FJ882953.1	SARS coronavirus MA15 ExoN1 isolate P3pp4, complete genome	ACATTTTCATCGAGGCCACGCGGAGTACGATCGAGGGTACAGTGAATAATGCTAGGGAGAGCTGCCTATATGGAAGAGCCCTAATGTGTAAAATTAATTTTAGTAGT
FJ882942.1	SARS coronavirus MA15 ExoN1 isolate P3pp5, complete genome	ACATTTTCATCGAGGCCACGCGGAGTACGATCGAGGGTACAGTGAATAATGCTAGGGAGAGCTGCCTATATGGAAGAGCCCTAATGTGTAAAATTAATTTTAGTAGTGCTATCCCCATGTGATTTTAATAGCTTCTTAGGAGAATGAC
FJ882959.1	SARS coronavirus MA15 ExoN1 isolate P3pp6, complete genome	ACATTTTCATCGAGGCCACGCGGAGTACGATCGAGGGTACAGTGAATAATGCTAGGGAGAGCTGCCTATATGGAAGAGCCCTAATGTGTAAAATTAATTTTAGTAGTGCTATCCCCATGTGATTTTAATAGCTTCTTAGGAGAATGAC
FJ882943.1	SARS coronavirus MA15 ExoN1, complete genome	ACATTTTCATCGAGGCCACGCGGAGTACGATCGAGGGTACAGTGAATAATGCTAGGGAGAGCTGCCTATATGGAAGAGCCCTAATGTGTAAAATTAATTTTAGTAGTGCTATCCCCATGTGATTTTAATAGCTTCTTAGGAGAATGAC
HQ890542.1	SARS coronavirus MA15 isolate d2om1, complete genome	ACATTTTCATCGAGGCCACGCGGAGTACGATCGAGGGTACAGTGAATAATGCTAGGGAGAGCTGCCTATATGGAAGAGCCCTAATGTGTAAAATTAATTTTAGTAGT
HQ890543.1	SARS coronavirus MA15 isolate d2om2, complete genome	ACATTTTCATCGAGGCCACGCGGAGTACGATCGAGGGTACAGTGAATAATGCTAGGGAGAGCTGCCTATATGGAAGAGCCCTAATGTGTAAAATTAATTTTAGTAGT
HQ890544.1	SARS coronavirus MA15 isolate d2om3, complete genome	ACATTTTCATCGAGGCCACGCGGAGTACGATCGAGGGTACAGTGAATAATGCTAGGGAGAGCTGCCTATATGGAAGAGCCCTAATGTGTAAAATTAATTTTAGTAGT
HQ890545.1	SARS coronavirus MA15 isolate d2om4, complete genome	ACATTTTCATCGAGGCCACGCGGAGTACGATCGAGGGTACAGTGAATAATGCTAGGGAGAGCTGCCTATATGGAAGAGCCCTAATGTGTAAAATTAATTTTAGTAGT
HQ890546.1	SARS coronavirus MA15 isolate d2om5, complete genome	ACATTTTCATCGAGGCCACGCGGAGTACGATCGAGGGTACAGTGAATAATGCTAGGGAGAGCTGCCTATATGGAAGAGCCCTAATGTGTAAAATTAATTTTAGTAGT
HQ890541.1	SARS coronavirus MA15 isolate d2ym1, complete genome	ACATTTTCATCGAGGCCACGCGGAGTACGATCGAGGGTACAGTGAATAATGCTAGGGAGAGCTGCCTATATGGAAGAGCCCTAATGTGTAAAATTAATTTTAGTAGT
JF292907.1	SARS coronavirus MA15 isolate d2ym2, complete genome	ACATTTTCATCGAGGCCACGCGGAGTACGATCGAGGGTACAGTGAATAATGCTAGGGAGAGCTGCCTATATGGAAGAGCCCTAATGTGTAAAATTAATTTTAGTAGT
JF292908.1	SARS coronavirus MA15 isolate d2ym3, complete genome	ACATTTTCATCGAGGCCACGCGGAGTACGATCGAGGGTACAGTGAATAATGCTAGGGAGAGCTGCCTATATGGAAGAGCCCTAATGTGTAAAATTAATTTTAGTAGT
JF292909.1	SARS coronavirus MA15 isolate d2ym4, complete genome	ACATTTTCATCGAGGCCACGCGGAGTACGATCGAGGGTACAGTGAATAATGCTAGGGAGAGCTGCCTATATGGAAGAGCCCTAATGTGTAAAATTAATTTTAGTAGT
JF292910.1	SARS coronavirus MA15 isolate d2ym5, complete genome	ACATTTTCATCGAGGCCACGCGGAGTACGATCGAGGGTACAGTGAATAATGCTAGGGAGAGCTGCCTATATGGAAGAGCCCTAATGTGTAAAATTAATTTTAGTAGT
JF292916.1	SARS coronavirus MA15 isolate d3om1, complete genome	ACATTTTCATCGAGGCCACGCGGAGTACGATCGAGGGTACAGTGAATAATGCTAGGGAGAGCTGCCTATATGGAAGAGCCCTAATGTGTAAAATTAATTTTAGTAGT
JF292917.1	SARS coronavirus MA15 isolate d3om2, complete genome	ACATTTTCATCGAGGCCACGCGGAGTACGATCGAGGGTACAGTGAATAATGCTAGGGAGAGCTGCCTATATGGAAGAGCCCTAATGTGTAAAATTAATTTTAGTAGT
JF292918.1	SARS coronavirus MA15 isolate d3om3, complete genome	ACATTTTCATCGAGGCCACGCGGAGTACGATCGAGGGTACAGTGAATAATGCTAGGGAGAGCTGCCTATATGGAAGAGCCCTAATGTGTAAAATTAATTTTAGTAGT
JF292919.1	SARS coronavirus MA15 isolate d3om4, complete genome	ACATTTTCATCGAGGCCACGCGGAGTACGATCGAGGGTACAGTGAATAATGCTAGGGAGAGCTGCCTATATGGAAGAGCCCTAATGTGTAAAATTAATTTTAGTAGT
JF292920.1	SARS coronavirus MA15 isolate d3om5, complete genome	ACATTTTCATCGAGGCCACGCGGAGTACGATCGAGGGTACAGTGAATAATGCTAGGGAGAGCTGCCTATATGGAAGAGCCCTAATGTGTAAAATTAATTTTAGTAGT
JF292911.1	SARS coronavirus MA15 isolate d4ym1, complete genome	ACATTTTCATCGAGGCCACGCGGAGTACGATCGAGGGTACAGTGAATAATGCTAGGGAGAGCTGCCTATATGGAAGAGCCCTAATGTGTAAAATTAATTTTAGTAGT
JF292912.1	SARS coronavirus MA15 isolate d4ym2, complete genome	ACATTTTCATCGAGGCCACGCGGAGTACGATCGAGGGTACAGTGAATAATGCTAGGGAGAGCTGCCTATATGGAAGAGCCCTAATGTGTAAAATTAATTTTAGTAGT
JF292913.1	SARS coronavirus MA15 isolate d4ym3, complete genome	ACATTTTCATCGAGGCCACGCGGAGTACGATCGAGGGTACAGTGAATAATGCTAGGGAGAGCTGCCTATATGGAAGAGCCCTAATGTGTAAAATTAATTTTAGTAGT
JF292914.1	SARS coronavirus MA15 isolate d4ym4, complete genome	ACATTTTCATCGAGGCCACGCGGAGTACGATCGAGGGTACAGTGAATAATGCTAGGGAGAGCTGCCTATATGGAAGAGCCCTAATGTGTAAAATTAATTTTAGTAGT
JF292915.1	SARS coronavirus MA15 isolate d4ym5, complete genome	ACATTTTCATCGAGGCCACGCGGAGTACGATCGAGGGTACAGTGAATAATGCTAGGGAGAGCTGCCTATATGGAAGAGCCCTAATGTGTAAAATTAATTTTAGTAGT
FJ882948.1	SARS coronavirus MA15 isolate P3pp3, complete genome	ACATTTTCATCGAGGCCACGCGGAGTACGATCGAGGGTACAGTGAATAATGCTAGGGAGAGCTGCCTATATGGAAGAGCCCTAATGTGTAAAATTAATTTTAGTAGTGCTATCCCCATGTGATTTTAATAGCTTCTTAGGAGAATGAC
FJ882952.1	SARS coronavirus MA15 isolate P3pp4, complete genome	ACATTTTCATCGAGGCCACGCGGAGTACGATCGAGGGTACAGTGAATAATGCTAGGGAGAGCTGCCTATATGGAAGAGCCCTAATGTGTAAAATTAATTTTAGTAGTGCTATCCCCATGTGATTTTAATAGCTTCTTAGGAGAATGAC
FJ882961.1	SARS coronavirus MA15 isolate P3pp5, complete genome	ACATTTTCATCGAGGCCACGCGGAGTACGATCGAGGGTACAGTGAATAATGCTAGGGAGAGCTGCCTATATGGAAGAGCCCTAATGTGTAAAATTAATTTTAGTAGTGCTATCCCCATGTGATTTTAATAGCTTCTTAGGAGAATGAC
FJ882945.1	SARS coronavirus MA15 isolate P3pp6, complete genome	ACATTTTCATCGAGGCCACGCGGAGTACGATCGAGGGTACAGTGAATAATGCTAGGGAGAGCTGCCTATATGGAAGAGCCCTAATGTGTAAAATTAATTTTAGTAGTGCTATCCCCATGTGATTTTAATAGCTTCTTAGGAGAATGAC
FJ882958.1	SARS coronavirus MA15 isolate P3pp7, complete genome	ACATTTTCATCGAGGCCACGCGGAGTACGATCGAGGGTACAGTGAATAATGCTAGGGAGAGCTGCCTATATGGAAGAGCCCTAATGTGTAAAATTAATTTTAGTAGTGCTATCCCCATGTGATTTTAATAGCTTCTTAGGAGAATGAC
FJ882957.1	SARS coronavirus MA15, complete genome	ACATTTTCATCGAGGCCACGCGGAGTACGATCGAGGGTACAGTGAATAATGCTAGGGAGAGCTGCCTATATGGAAGAGCCCTAATGTGTAAAATTAATTTTAGTAGTGCTATCCCCATGTGATTTTAATAGCTTCTTAGGAGAATGAC
AY508724.1	SARS coronavirus NS-1, complete genome	ACATTTTCATCGAGGCCACGCGGAGTACGATCGAGGGTACAGTGAATAATGCTAGGGAGAGCTGCCTATATGGAAGAGCCCTAATGTGTAAAATTAATTTTAGTAGTGCTATCCCCATGTGATTTTAATAGCTTCTTAGGAGAATGACAAAAAAAAAAAAAAAAAAAAA
FJ882963.1	SARS coronavirus P2, complete genome	ACATTTTCATCGAGGCCACGCGGAGTACGATCGAGGGTACAGTGAATAATGCTAGGGAGAGCTGCCTATATGGAAGAGCCCTAATGTGTAAAATTAATTTTAGTAGTGCTATCCCCATGTGA
AY613948.1	SARS coronavirus PC4-13, complete genome	ACATTTTCATCGAGGCCACGCGGAGTACGATCGAGGGTACAGTGAATAATGCTAGGGAGAGCTGCCTATATGGAAGAGCCCTAATGTGTAAAATTAATTTTAGTAGTGCTATCCCCATGTGATTTTAATAGCTTCTTAGGAGAATGACAAAAAAAAAAAAAAAAAAAAAAAA
AY613949.1	SARS coronavirus PC4-136, complete genome	ACATTTTCATCGAGGCCACGCGGAGTACGATCGAGGGTACAGTGAATAATGCTAGGGAGAGCTGCCTATATGGAAGAGCCCTAATGTGTAAAATTAATTTTAGTAGTGCTATCCCCATGTGATTTTAATAGCTTCTTAGGAGAATGACAAAAAAAAAAAAAAAAAAAAAAAA
AY613950.1	SARS coronavirus PC4-227, complete genome	ACATTTTCATCGAGGCCACGCGGAGTACGATCGAGGGTACAGTGAATAATGCTAGGGAGAGCTGCCTATATGGAAGAGCCCTAATGTGTAAAATTAATTTTAGTAGTGCTATCCCCATGTGATTTTAATAGCTTCTTAGGAGAATGACAAAAAAAAAAAAAAAAAAAAAAAA
AY350750.1	SARS coronavirus PUMC01, complete genome	ACATTTTCATCGAGGCCACGCGGAGTACGATCGAGGGTACAGTGAATAATGCTAGGGAGAGCTGCCTATATGGAAGAGCCCTAATGTGTAAAATTAATTTTAGTAGTGCTATCCCCATGTGATTTTAATAGCTTCTTAGGAGAATGACAAAAAAAAAAAAAAAAAAAAAAAA
AY357075.1	SARS coronavirus PUMC02, complete genome	ACATTTTCATCGAGGCCACGCGGAGTACGATCGAGGGTACAGTGAATAATGCTAGGGAGAGCTGCCTATATGGAAGAGCCCTAATGTGTAAAATTAATTTTAGTAGTGCTATCCCCATGTGATTTTAATAGCTTCTTAGGAGAATGACAAAAAAAAAAAAAAAAAAAAAAAAAAA
AY357076.1	SARS coronavirus PUMC03, complete genome	ACATTTTCATCGAGGCCACGCGGAGTACGATCGAGGGTACAGTGAATAATGCTAGGGAGAGCTGCCTATATGGAAGAGCCCTAATGTGTAAAATTAATTTTAGTAGTGCTATCCCCATGTGATTTTAATAGCTTCTTAGGAGAATGACAAAAAAAAAAAAAAAAAAAAAAAAAAAAAAAAAAA
AY463059.1	SARS coronavirus ShanghaiQXC1, complete genome	ACATTTTCATCGAGGCCACGCGGAGTACGATCGAGGGTACAGTGAATAATGCTAGGGAGAGCTGCCTATATGGAAGAGCCCTAATGTGTAAA
AY463060.1	SARS coronavirus ShanghaiQXC2, complete genome	ACATTTTCATCGAGGCCACGCGGAGTACGATCGAGGGTACAGTGAATAATGCTAGGGAGAGCTGCCTATATGGAAGAGCCCTAATGTGTAAA
AY283794.1	SARS coronavirus Sin2500, complete genome	ACATTTTCATCGAGGCCACGCGGAGTACGATCGAGGGTACAGTGAATAATGCTAGGGAGAGCTGCCTATATGGAAGAGCCCTAATGTGTAAAATTAATTTTAGTAGTGCTATCCCCATGTGATTTTAATAGCTTCTTAGGAGAATGAC
AY283795.1	SARS coronavirus Sin2677, complete genome	ACATTTTCATCGAGGCCACGCGGAGTACGATCGAGGGTACAGTGAATAATGCTAGGGAGAGCTGCCTATATGGAAGAGCCCTAATGTGTAAAATTAATTTTAGTAGTGCTATCCCCATGTGATTTTAATAGCTTCTTAGGAGAATGAC
AY283796.1	SARS coronavirus Sin2679, complete genome	ACATTTTCATCGAGGCCACGCGGAGTACGATCGAGGGTACAGTGAATAATGCTAGGGAGAGCTGCCTATATGGAAGAGCCCTAATGTGTAAAATTAATTTTAGTAGTGCTATCCCCATGTGATTTTAATAGCTTCTTAGGAGAATGAC
AY283797.1	SARS coronavirus Sin2748, complete genome	ACATTTTCATCGAGGCCACGCGGAGTACGATCGAGGGTACAGTGAATAATGCTAGGGAGAGCTGCCTATATGGAAGAGCCCTAATGTGTAAAATTAATTTTAGTAGTGCTATCCCCATGTGATTTTAATAGCTTCTTAGGAGAATGAC
AY283798.2	SARS coronavirus Sin2774, complete genome	ACATTTTCATCGAGGCCACGCGGAGTACGATCGAGGGTACAGTGAATAATGCTAGGGAGAGCTGCCTATATGGAAGAGCCCTAATGTGTAAAATTAATTTTAGTAGTGCTATCCCCATGTGATTTTAATAGCTTCTTAGGAGAATGAC
AY559083.1	SARS coronavirus Sin3408, complete genome	ACATTTTCATCGAGGCCACGCGGAGTACGATCGAGGGTACAGTGAATAATGCTAGGGAGAGCTGCCTATATGGAAGAGCCCTAATGTGTAAAATTAATTTTAGTAGTGCTATCCCCATGTGATTTTAATAGCTTCTTAGGAGAATGACAAAAAA
AY559097.1	SARS coronavirus Sin3408L, complete genome	ACATTTTCATCGAGGCCACGCGGAGTACGATCGAGGGTACAGTGAATAATGCTAGGGAGAGCTGCCTATATGGAAGAGCCCTAATGTGTAAAATTAATTTTAGTAGTGCTATCCCCATGTGATTTTAATAGCTTCTTAGGAGAATGACAAAAA
AY559087.1	SARS coronavirus Sin3725V, complete genome	ACATTTTCATCGAGGCCACGCGGAGTACGATCGAGGGTACAGTGAATAATGCTAGGGAGAGCTGCCTATATGGAAGAGCCCTAATGTGTAAAATTAATTTTAGTAGTGCTATCCCCATGTGATTTTAATAGCTTCTTAGGAGAATGACAAAAA
AY559084.1	SARS coronavirus Sin3765V, complete genome	ACATTTTCATCGAGGCCACGCGGAGTACGATCGAGGGTACAGTGAATAATGCTAGGGAGAGCTGCCTATATGGAAGAGCCCTAATGTGTAAAATTAATTTTAGTAGTGCTATCCCCATGTGATTTTAATAGCTTCTTAGGAGAATGACAAAAAAAAAAA
AY559081.1	SARS coronavirus Sin842, complete genome	ACATTTTCATCGAGGCCACGCGGAGTACGATCGAGGGTACAGTGAATAATGCTAGGGAGAGCTGCCTATATGGAAGAGCCCTAATGTGTAAAATTAATTTTAGTAGTGCTATCCCCATGTGATTTTAATAGCTTCTTAGGAGAATGACA
AY559093.1	SARS coronavirus Sin845, complete genome	ACATTTTCATCGAGGCCACGCGGAGTACGATCGAGGGTACAGTGAATAATGCTAGGGAGAGCTGCCTATATGGAAGAGCCCTAATGTGTAAAATTAATTTTAGTAGTGCTATCCCCATGTGATTTTAATAGCTTCTTAGGAGAATGACA
AY559094.1	SARS coronavirus Sin846, complete genome	ACATTTTCATCGAGGCCACGCGGAGTACGATCGAGGGTACAGTGAATAATGCTAGGGAGAGCTGCCTATATGGAAGAGCCCTAATGTGTAAAATTAATTTTAGTAGTGCTATCCCCATGTGATTTTAATAGCTTCTTAGGAGAATGACA
AY559095.1	SARS coronavirus Sin847, complete genome	ACATTTTCATCGAGGCCACGCGGAGTACGATCGAGGGTACAGTGAATAATGCTAGGGAGAGCTGCCTATATGGAAGAGCCCTAATGTGTAAAATTAATTTTAGTAGTGCTATCCCCATGTGATTTTAATAGCTTCTTAGGAGAATGACAA
AY559085.1	SARS coronavirus Sin848, complete genome	ACATTTTCATCGAGGCCACGCGGAGTACGATCGAGGGTACAGTGAATAATGCTAGGGAGAGCTGCCTATATGGAAGAGCCCTAATGTGTAAAATTAATTTTAGTAGTGCTATCCCCATGTGATTTTAATAGCTTCTTAGGAGAATGACAA
AY559086.1	SARS coronavirus Sin849, complete genome	ACATTTTCATCGAGGCCACGCGGAGTACGATCGAGGGTACAGTGAATAATGCTAGGGAGAGCTGCCTATATGGAAGAGCCCTAATGTGTAAAATTAATTTTAGTAGTGCTATCCCCATGTGATTTTAATAGCTTCTTAGGAGAATGA
AY559096.1	SARS coronavirus Sin850, complete genome	ACATTTTCATCGAGGCCACGCGGAGTACGATCGAGGGTACAGTGAATAATGCTAGGGAGAGCTGCCTATATGGAAGAGCCCTAATGTGTAAAATTAATTTTAGTAGTGCTATCCCCATGTGATTTTAATAGCTTCTTAGGAGAATGACA
AY559082.1	SARS coronavirus Sin852, complete genome	ACATTTTCATCGAGGCCACGCGGAGTACGATCGAGGGTACAGTGAATAATGCTAGGGAGAGCTGCCTATATGGAAGAGCCCTAATGTGTAAAATTAATTTTAGTAGTGCTATCCCCATGTGATTTTAATAGCTTCTTAGGAGAATGACA
AY485277.1	SARS coronavirus Sino1-11, complete genome	ACATTTTCATCGAGGCCACGCGGAGTACGATCGAGGGTACAGTGAATAATGCTAGGGAGAGCTGCCTATATGGAAGAGCCCTAATGTGTAAAATTAATTTTAGTAGTGCTATCCCCATGTGATTTTAATAGCTTCTTAGGAGAATGACAAAAAAAAAAAAAAAAA
AY485278.1	SARS coronavirus Sino3-11, complete genome	ACATTTTCATCGAGGCCACGCGGAGTACGATCGAGGGTACAGTGAATAATGCTAGGGAGAGCTGCCTATATGGAAGAGCCCTAATGTGTAAAATTAATTTTAGTAGTGCTATCCCCATGTGATTTTAATAGCTTCTTAGGAGAATGACAAAAAAAAAAAAAAA
AY559088.1	SARS coronavirus SinP1, complete genome	ACATTTTCATCGAGGCCACGCGGAGTACGATCGAGGGTACAGTGAATAATGCTAGGGAGAGCTGCCTATATGGAAGAGCCCTAATGTGTAAAATTAATTTTAGTAGTGCTATCCCCATGTGATTTTAATAGCTTCTTAGGAGAATGACA
AY559089.1	SARS coronavirus SinP2, complete genome	ACATTTTCATCGAGGCCACGCGGAGTACGATCGAGGGTACAGTGAATAATGCTAGGGAGAGCTGCCTATATGGAAGAGCCCTAATGTGTAAAATTAATTTTAGTAGTGCTATCCCCATGTGATTTTAATAGCTTCTTAGGAGAATGACAA
AY559090.1	SARS coronavirus SinP3, complete genome	ACATTTTCATCGAGGCCACGCGGAGTACGATCGAGGGTACAGTGAATAATGCTAGGGAGAGCTGCCTATATGGAAGAGCCCTAATGTGTAAAATTAATTTTAGTAGTGCTATCCCCATGTGATTTTAATAGCTTCTAGGAGAAAATGACA
AY559091.1	SARS coronavirus SinP4, complete genome	ACATTTTCATCGAGGCCACGCGGAGTACGATCGAGGGTACAGTGAATAATGCTAGGGAGAGCTGCCTATATGGAAGAGCCCTAATGTGTAAAATTAATTTTAGTAGTGCTATCCCCATGTGATTTTAATAGCTTCTAGGAAGAATGA
AY559092.1	SARS coronavirus SinP5, complete genome	ACATTTTCATCGAGGCCACGCGGAGTACGATCGAGGGTACAGTGAATAATGCTAGGGAGAGCTGCCTATATGGAAGAGCCCTAATGTGTAAAATTAATTTTAGTAGTGCTATCCCCATGTGATTTTAATAGCTTCTTAGGAGAATGACA
AY461660.1	SARS coronavirus SoD, complete genome	ACATTTTCATCGAGGCCACGCGGAGTACGATCGAGGGTACAGTGAATAATGCTAGGGAGAGCTGCCTATATGGAAGAGCCCTAATGTGTAAAATTAATTTTAGTAGTGCTATCCCCATGTGATTTTACACATTAGGGCTCTTCCATATAGG
DQ898174.1	SARS coronavirus strain CV7, complete genome	ACATTTTCATCGAGGCCACGCGGAGTACGATCGAGGGTACAGTGAATAATGCTAGGGAGAGCTGCCTATATGGAAGAGCCCTAATGTGTAAAATTAATTTTAGTAGTGCTATCCCCATGTGATTTTAATAGCTTCTTAGGAGAATGACAAAAAAAAAAAAAAAAAAAAAAAA
DQ497008.1	SARS coronavirus strain MA-15, complete genome	ACATTTTCATCGAGGCCACGCGGAGTACGATCGAGGGTACAGTGAATAATGCTAGGGAGAGCTGCCTATATGGAAGAGCCCTAATGTGTAAAATTAATTTTAGTAGTGCTATCCCCATGTGATTTTAATAGCTTCTTAGGAGAATGAC
AY304487.1	SARS coronavirus SZ13, partial genome	ACATTTTCATCGAGGCCACGCGGAGTACGATCGAGGGTACAGTGAATAATGCTAGGGAGAGCTGCCTATATGGAAGAGCCCTAATGTGTAAAATTAATTTTAGTAGTGCTATCCCCATGTGATTTTAATAGCTTCTTA
AY304488.1	SARS coronavirus SZ16, complete genome	ACATTTTCATCGAGGCCACGCGGAGTACGATCGAGGGTACAGTGAATAATGCTAGGGAGAGCTGCCTATATGGAAGAGCCCTAATGTGTAAAATTAATTTTAGTAGTGCTATCCCCATGTGATTTTAATAGCTTCTTA
AY304486.1	SARS coronavirus SZ3, complete genome	ACATTTTCATCGAGGCCACGCGGAGTACGATCGAGGGTACAGTGAATAATGCTAGGGAGAGCTGCCTATATGGAAGAGCCCTAATGTGTAAAATTAATTTTAGTAGTGCTATCCCCATGTGATTTTAATAGCTTCTTAGGAGAATCAC
AY338174.1	SARS coronavirus Taiwan TC1, complete genome	ACATTTTCATCGAGGCCACGCGGAGTACGATCGAGGGTACAGTGAATAATGCTAGGGAGAGCT
AY338175.1	SARS coronavirus Taiwan TC2, complete genome	ACATTTTCATCGAGGCCACGCGGAGTACGATCGAGGGTACAGTGAATAATGCTAGGGAGAGCT
AY348314.1	SARS coronavirus Taiwan TC3, complete genome	ACATTTTCATCGAGGCCACGCGGAGTACGATCGAGGGTACAGTGAATAATGCTAGGGAGAGCT
AY654624.1	SARS coronavirus TJF, complete genome	ACATTTTCATCGAGGCCACGCGGAGTACGATCGAGGGTACAGTGAATAATGCTAGGTAGAGCTGCCTATATGGAAGAGCCCTAATGTGTAAAATTAATTTTAGTAGTGCTATCCCCATGTGATTTTAATAGCTTCTTAGGAGAATGACAAAAAAAAAAAAAAAAAAA
AY274119.3	SARS coronavirus TOR2, complete genome	ACATTTTCATCGAGGCCACGCGGAGTACGATCGAGGGTACAGTGAATAATGCTAGGGAGAGCTGCCTATATGGAAGAGCCCTAATGTGTAAAATTAATTTTAGTAGTGCTATCCCCATGTGATTTTAATAGCTTCTTAGGAGAATGACAAAAAAAAAAAAAAAAAAAAAAAA
AY291451.1	SARS coronavirus TW1, complete genome	ACATTTTCATCGAGGCCACGCGGAGTACGATCGAGGGTACAGTGAATAATGCTAGGGAGAGCTGCCTATATGGAAGAGCCCTAATGTGTAAAATTAATTTTAGTAGTGCTATCCCCATGTGATTTTAATAGCTTCTTAGGAGAATGACAA
AY502923.1	SARS coronavirus TW10, complete genome	ACATTTTCATCGAGGCCACGCGGAGTACGATCGAGGGTACAGTGAATAATGCTAGGGAGAGCTGCCTATATGGAAGAGCCCTAATGTGTAAAATTAATTTTAGTAGTGCTATCCCCATGTGATTTTAATAGCTTCTTAGGAGAATGACAA
AY502924.1	SARS coronavirus TW11, complete genome	ACATTTTCATCGAGGCCACGCGGAGTACGATCGAGGGTACAGTGAATAATGCTAGGGAGAGCTGCCTATATGGAAGAGCCCTAATGTGTAAAATTAATTTTAGTAGTGCTATCCCCATGTGATTTTAATAGCTTCTTAGGAGAATGACAA
AY502925.1	SARS coronavirus TW2, complete genome	ACATTTTCATCGAGGCCACGCGGAGTACGATCGAGGGTACAGTGAATAATGCTAGGGAGAGCTGCCTATATGGAAGAGCCCTAATGTGTAAAATTAATTTTAGTAGTGCTATCCCCATGTGATTTTAATAGCTTCTTAGGAGAATGACAA
AY502926.1	SARS coronavirus TW3, complete genome	ACATTTTCATCGAGGCCACGCGGAGTACGATCGAGGGTACAGTGAATAATGCTAGGGAGAGCTGCCTATATGGAAGAGCCCTAATGTGTAAAATTAATTTTAGTAGTGCTATCCCCATGTGATTTTAATAGCTTCTTAGGAGAATGACAA
AY502927.1	SARS coronavirus TW4, complete genome	ACATTTTCATCGAGGCCACGCGGAGTACGATCGAGGGTACAGTGAATAATGCTAGGGAGAGCTGCCTATATGGAAGAGCCCTAATGTGTAAAATTAATTTTAGTAGTGCTATCCCCATGTGATTTTAATAGCTTCTTAGGAGAATGACAA
AY502928.1	SARS coronavirus TW5, complete genome	ACATTTTCATCGAGGCCACGCGGAGTACGATCGAGGGTACAGTGAATAATGCTAGGGAGAGCTGCCTATATGGAAGAGCCCTAATGTGTAAAATTAATTTTAGTAGTGCTATCCCCATGTGATTTTAATAGCTTCTTAGGAGAATGACAA
AY502929.1	SARS coronavirus TW6, complete genome	ACATTTTCATCGAGGCCACGCGGAGTACGATCGAGGGTACAGTGAATAATGCTAGGGAGAGCTGCCTATATGGAAGAGCCCTAATGTGTAAAATTAATTTTAGTAGTGCTATCCCCATGTGATTTTAATAGCTTCTTAGGAGAATGACAA
AY502930.1	SARS coronavirus TW7, complete genome	ACATTTTCATCGAGGCCACGCGGAGTACGATCGAGGGTACAGTGAATAATGCTAGGGAGAGCTGCCTATATGGAAGAGCCCTAATGTGTAAAATTAATTTTAGTAGTGCTATCCCCATGTGATTTTAATAGCTTCTTAGGAGAATGACAA
AY502931.1	SARS coronavirus TW8, complete genome	ACATTTTCATCGAGGCCACGCGGAGTACGATCGAGGGTACAGTGAATAATGCTAGGGAGAGCTGCCTATATGGAAGAGCCCTAATGTGTAAAATTAATTTTAGTAGTGCTATCCCCATGTGATTTTAATAGCTTCTTAGGAGAATGACAA
AY502932.1	SARS coronavirus TW9, complete genome	ACATTTTCATCGAGGCCACGCGGAGTACGATCGAGGGTACAGTGAATAATGCTAGGGAGAGCTGCCTATATGGAAGAGCCCTAATGTGTAAAATTAATTTTAGTAGTGCTATCCCCATGTGATTTTAATAGCTTCTTAGGAGAATGACAA
AY321118.1	SARS coronavirus TWC, complete genome	ACATTTTCATCGAGGCCACGCGGAGTACGATCGAGGGTACAGTGAATAATGCTAGGGAGAGCTGCCTATATGGAAGAGCCCTAATGTGTAAAATTAATTTTAGTAGTGCTATCCCCATGTGATTTTAATAGCTTCTTAGGAGAATGAC
AY362698.1	SARS coronavirus TWC2, complete genome	ACATTTTCATCGAGGCCACGCGGAGTACGATCGAGGGTACAGTGAATAATGCTAGGGAGAGCTGCCTATATGGAAGAGCCCTAATGTGTAAAATTAATTTTAGTAGTGCTATCCCCATGTGATTTTAATAGCTTCTTAGGAGAATGAC
AY362699.1	SARS coronavirus TWC3, complete genome	ACATTTTCATCGAGGCCACGCGGAGTACGATCGAGGGTACAGTGAATAATGCTAGGGAGAGCTGCCTATATGGAAGAGCCCTAATGTGTAAAATTAATTTTAGTAGTGCTATCCCCATGTGATTTTAATAGCTTCTTAGGAGAATGAC
AP006557.1	SARS coronavirus TWH genomic RNA, complete genome	ACATTTTCATCGAGGCCACGCGGAGTACGATCGAGGGTACAGTGAATAATGCTAGGGAGAGCTGCCTATATGGAAGAGCCCTAATGTGTAAAATTAATTTTAGTAGTGCTATCCCCATGTGATTTTAATAGCTTCTTAGGAGAATGAC
AP006558.1	SARS coronavirus TWJ genomic RNA, complete genome	ACATTTTCATCGAGGCCACGCGGAGTACGATCGAGGGTACAGTGAATAATGCTAGGGAGAGCTGCCTATATGGAAGAGCCCTAATGTGTAAAATTAATTTTAGTAGTGCTATCCCCATGTGATTTTAATAGCTTCTTAGGAGAATGAC
AP006559.1	SARS coronavirus TWK genomic RNA, complete genome	ACATTTTCATCGAGGCCACGCGGAGTACGATCGAGGGTACAGTGAATAATGCTAGGGAGAGCTGCCTATATGGAAGAGCCCTAATGTGTAAAATTAATTTTAGTAGTGCTATCCCCATGTGATTTTAATAGCTTCTTAGGAGAATGAC
AP006560.1	SARS coronavirus TWS genomic RNA, complete genome	ACATTTTCATCGAGGCCACGCGGAGTACGATCGAGGGTACAGTGAATAATGCTAGGGAGAGCTGCCTATATGGAAGAGCCCTAATGTGTAAAATTAATTTTAGTAGTGCTATCCCCATGTGATTTTAATAGCTTCTTAGGAGAATGAC
AP006561.1	SARS coronavirus TWY genomic RNA, complete genome	ACATTTTCATCGAGGCCACGCGGAGTACGATCGAGGGTACAGTGAATAATGCTAGGGAGAGCTGCCTATATGGAAGAGCCCTAATGTGTAAAATTAATTTTAGTAGTGCTATCCCCATGTGATTTTAATAGCTTCTTAGGAGAATGAC
AY278741.1	SARS coronavirus Urbani, complete genome	ACATTTTCATCGAGGCCACGCGGAGTACGATCGAGGGTACAGTGAATAATGCTAGGGAGAGCTGCCTATATGGAAGAGCCCTAATGTGTAAAATTAATTTTAGTAGTGCTATCCCCATGTGATTTTAATAGCTTCTTAGGAGAATGAC
AY772062.1	SARS coronavirus WH20, complete genome	ACATTTTCATCGAGGCCACGCGGAGTACGATCGAGGGTACAGTGAATAATGCTAGGGAGAGCTGCCTATATGGAAGAGCCCTAATGTGTAAAATTAATTTTAGTAGTGCTATCCCCATGTGATTTTAATAGCTTCTTAGGAGAATGACA
AY394850.2	SARS coronavirus WHU, complete genome	ACATTTTCATCGAGGCCACGCGGAGTACGATCGAGGGTACAGTGAATAATGCTAGGGAGAGCTGCCTATATGGAAGAGCCCTAATGTGTAAAATTAATTTTAGTAGTGCTATCCCCATGTGATTTTAATAGCTTCTTAGGAGAATGACAAA
JF292921.1	SARS coronavirus wtic-MB isolate c1P1, complete genome	ACATTTTCATCGAGGCCACGCGGAGTACGATCGAGGGTACAGTGAATAATGCTAGGGAGAGCTGCCTATATGGAAGAGCCCTAATGTGTAAAATTAATTTTAGTAGT
FJ882927.1	SARS coronavirus wtic-MB isolate P1pp1, complete genome	ACATTTTCATCGAGGCCACGCGGAGTACGATCGAGGGTACAGTGAATAATGCTAGGGAGAGCTGCCTATATGGAAGAGCCCTAATGTGTAAAATTAATTTTAGTAGTGCTATCCCCATGTGATTTTAA
FJ882946.1	SARS coronavirus wtic-MB isolate P3pp13, complete genome	ACATTTTCATCGAGGCCACGCGGAGTACGATCGAGGGTACAGTGAATAATGCTAGGGAGAGCTGCCTATATGGAAGAGCCCTAATGTGTAAAATTAATTTTAGTAGT
FJ882932.1	SARS coronavirus wtic-MB isolate P3pp14, complete genome	ACATTTTCATCGAGGCCACGCGGAGTACGATCGAGGGTACAGTGAATAATGCTAGGGAGAGCTGCCTATATGGAAGAGCCCTAATGTGTAAAATTAATTTTAGTAGT
FJ882939.1	SARS coronavirus wtic-MB isolate P3pp16, complete genome	ACATTTTCATCGAGGCCACGCGGAGTACGATCGAGGGTACAGTGAATAATGCTAGGGAGAGCTGCCTATATGGAAGAGCCCTAATGTGTAAAATTAATTTTAGTAGT
FJ882937.1	SARS coronavirus wtic-MB isolate P3pp18, complete genome	ACATTTTCATCGAGGCCACGCGGAGTACGATCGAGGGTACAGTGAATAATGCTAGGGAGAGCTGCCTATATGGAAGAGCCCTAATGTGTAAAATTAATTTTAGTAGT
FJ882936.1	SARS coronavirus wtic-MB isolate P3pp2, complete genome	ACATTTTCATCGAGGCCACGCGGAGTACGATCGAGGGTACAGTGAATAATGCTAGGGAGAGCTGCCTATATGGAAGAGCCCTAATGTGTAAAATTAATTTTAGTAGT
FJ882935.1	SARS coronavirus wtic-MB isolate P3pp21, complete genome	ACATTTTCATCGAGGCCACGCGGAGTACGATCGAGGGTACAGTGAATAATGCTAGGGAGAGCTGCCTATATGGAAGAGCCCTAATGTGTAAAATTAATTTTAGTAGT
FJ882949.1	SARS coronavirus wtic-MB isolate P3pp23, complete genome	ACATTTTCATCGAGGCCACGCGGAGTACGATCGAGGGTACAGTGAATAATGCTAGGGAGAGCTGCCTATATGGAAGAGCCCTAATGTGTAAAATTAATTTTAGTAGT
FJ882934.1	SARS coronavirus wtic-MB isolate P3pp29, complete genome	ACATTTTCATCGAGGCCACGCGGAGTACGATCGAGGGTACAGTGAATAATGCTAGGGAGAGCTGCCTATATGGAAGAGCCCTAATGTGTAAAATTAATTTTAGTAGTG
FJ882933.1	SARS coronavirus wtic-MB isolate P3pp6, complete genome	ACATTTTCATCGAGGCCACGCGGAGTACGATCGAGGGTACAGTGAATAATGCTAGGGAGAGCTGCCTATATGGAAGAGCCCTAATGTGTAAAATTAATTTTAGTAGT
FJ882947.1	SARS coronavirus wtic-MB isolate P3pp7, complete genome	ACATTTTCATCGAGGCCACGCGGAGTACGATCGAGGGTACAGTGAATAATGCTAGGGAGAGCTGCCTATATGGAAGAGCCCTAATGTGTAAAATTAATTTTAGTAGT
FJ882938.1	SARS coronavirus wtic-MB, complete genome	ACATTTTCATCGAGGCCACGCGGAGTACGATCGAGGGTACAGTGAATAATGCTAGGGAGAGCTGCCTATATGGAAGAGCCCTAATGTGTAAAATTAATTTTAGTAGTGCTATCCCCATGTGATTTTAA
AY290752.2	SARS coronavirus ZJ01 isolate ZJ01b uncharacterized protein 6, uncharacterized protein 7a, uncharacterized protein 7b, uncharacterized protein 8a, uncharacterized protein 8b, nucleocapsid protein, uncharacterized protein 9b, and uncharacterized protein 9c genes, complete cds	ACATTTTCATCGAGGCCACGCGGAGTACGATCGAGGGTACAGTGAATAATGCTAGGGAGAGCTGCCTATATGGAAGAGCCCTAATGTGTAAAATTAATTTTAGTAGTGCTATCCCCATGTGATTTTAATAGCTTCTTAGGAGA
AY297028.1	SARS coronavirus ZJ01, complete genome	ACATTTTCATCGAGGCCACGCGGAGTACGATCGAGGGTACAGTGAATAATGCTAGGGAGAGCTGCCTATATGGAAGAGCCCTAATGTGTAAAATTAATTTTAGTAGTGCTATCCCCATGTGATTTTAATAGCTTCTTAGGAGAAT
EU371559.1	SARS coronavirus ZJ02, complete genome	ACATTTTCATCGAGGCCACGCGGAGTACGATCGAGGGTACAGTGAATAATGCTAGGGAGAGCTGCCTATATGGAAGAGCCCTAATGTGTAAAATTAATTTTAGTAGTGCTATCCCCATGTGATTTTAATAGCTTCTTAGGAGAATGACAAAA
DQ182595.1	SARS coronavirus ZJ0301 from China, complete genome	ACATTTTCATCGAGGCCACGCGGAGTACGATCGAGGGTACAGTGAATAATGCTAGGGAGAGCTGCCTATATGGAAGAGCCCTAATGTGTAAAATTAATTTTAGTAGTGCTATCCCCATGTGATTTTAATAGCTTCTTAGGAGA
AY351680.1	SARS coronavirus ZMY 1, complete genome	ACATTTTCATCGAGGCCACGCGGAGTACGATCGAGGGTACAGTGAATAATGCTAGGGAGAGCTGCCTATATGGAAGAGCCCTAATGTGTAAAATTAATTTTAGTAGTGCTATCCCCATGTGATTTTAATAGCTTCTTAGGAGAATGACAA
AY394997.1	SARS coronavirus ZS-A, complete genome	ACATTTTCATCGAGGCCACGCGGAGTACGATCGAGGGTACAGTGAATAATGCTAGGGAGAGCTGCCTATATGGAAGAGCCCTAATGTGTAAAATTAATTTTAGTAGTGCTATCCCCATGTGATTTTAATAGCTTCTTAGGAGAATGACAAAAAAAAAAAAAAAAAAAAAAAA
AY394996.1	SARS coronavirus ZS-B, complete genome	ACATTTTCATCGAGGCCACGCGGAGTACGATCGAGGGTACAGTGAATAATGCTAGGGAGAGCTGCCTATATGGAAGAGCCCTAATGTGTAAAATTAATTTTAGTAGTGCTATCCCCATGTGATTTTAATAGCTTCTTAGGAGAATGACAAAAAAAAAAAAAAAAAAAAAAAA
AY395003.1	SARS coronavirus ZS-C, complete genome	ACATTTTCATCGAGGCCACGCGGAGTACGATCGAGGGTACAGTGAATAATGCTAGGGAGAGCTGCCTATATGGAAGAGCCCTAATGTGTAAAATTAATTTTAGTAGTGCTATCCCCATGTGATTTTAATAGCTTCTTAGGAGAATGACAAAAAAAAAAAAAAAAAAAAAAAA
NC_004718.3	SARS coronavirus, complete genome	ACATTTTCATCGAGGCCACGCGGAGTACGATCGAGGGTACAGTGAATAATGCTAGGGAGAGCTGCCTATATGGAAGAGCCCTAATGTGTAAAATTAATTTTAGTAGTGCTATCCCCATGTGATTTTAATAGCTTCTTAGGAGAATGACAAAAAAAAAAAAAAAAAAAAAAAA
AY322208.1	AY322205S4 SARS coronavirus Shanhgai LY Orf7a gene, partial cds; and Orf7b, Orf8A, Orf8b, and nucleocapsid protein genes, complete cds	ACATTTTCATCGAGGCCACGCGGAGTACGATCGAGGGTACAGTGAATAATGCTAGGGAGAGCTGCCTATATGGAAGAGCCCTAATGTGTA
AY534761.1	AY534758S4 SARS coronavirus Sin0409, partial sequence	ACATTTTCATCGAGGCCACGCGGAGTACGATCGAGGGTACAGTGAATAATGCTAGGGAGAGCTGCCTATATGGAAGAGCCCTAATGTGTAAAAT
AY534767.1	AY534762S6 SARS coronavirus Sin_WNV, partial sequence	ACATTTTCATCGAGGCCACGCGGAGTACGATCGAGGGTACAGTGAATAATGCTAGGGAGAGCTGCCTATATGGAAGAGCCCTAATGTGTAAAATTAATTTTAGTAGTGCTATCCCCATGTGATTTTAATAGCT
AH012999.1	SEG_AY322205S SARS coronavirus Shanhgai LY orf1a polyprotein, orf1ab polyprotein, orf1a polyprotein, orf1ab polyprotein, and orf1ab polyprotein genes, partial cds; spike glycoprotein gene, complete cds; Orf3a and Orf7a genes, partial cds; and Orf7b, Orf8A, Orf8b, and nucleocapsid protein genes, complete cds	ACATTTTCATCGAGGCCACGCGGAGTACGATCGAGGGTACAGTGAATAATGCTAGGGAGAGCTGCCTATATGGAAGAGCCCTAATGTGTA
AH013708.1	SEG_AY534758S SARS coronavirus Sin0409	ACATTTTCATCGAGGCCACGCGGAGTACGATCGAGGGTACAGTGAATAATGCTAGGGAGAGCTGCCTATATGGAAGAGCCCTAATGTGTAAAAT
AH013709.1	SEG_AY534762S SARS coronavirus Sin_WNV	ACATTTTCATCGAGGCCACGCGGAGTACGATCGAGGGTACAGTGAATAATGCTAGGGAGAGCTGCCTATATGGAAGAGCCCTAATGTGTAAAATTAATTTTAGTAGTGCTATCCCCATGTGATTTTAATAGCT
